# Supplementary material for: Gut microbiota Turicibacter strains differentially modify bile acids and host lipids
Source: Nat Commun. 2023 Jun 20;14:3669. doi: 10.1038/s41467-023-39403-7 (PMC10281990; doi:10.1038/s41467-023-39403-7)
Supplement: Supplementary file 4 — Supplementary Data 1–8 [file 41467_2023_39403_MOESM4_ESM.xlsx]

## Sheet: Supplementary Data 1-Turi bile
	Presence (+) or absence (-) of peak							Transformation ability
Turicibacter isolate	TCA	Dehydrogenated CA	CA	GCDCA	Dehydrogenated CDCA	CDCA	DCA
MOL361	-	+	+	-	+	+	+	Tauro- and glyco-deconjugation; dehydrogenation
18F6	-	+	+	-	+	+	+
GALT-E2	-	+	+	-	+	+	+
T46	+	-	+	-	-	+	+	Glyco-deconjugation
H121	+	-	+	-	-	+	+
T129	+	-	+	-	-	+	+
GALT-G1	-	-	+	-	+	+	+	Tauro- and glyco-deconjugation; some dehydrogenation
1E2	-	-	+	+	-	+	+	Tauro- deconjugation
TA25	-	-	+	+	-	+	+
+ denotes presence of peak, - denotes absence of peak
Underline denotes isolates that perform bile modifications different from other members of their genomic group

## Sheet: Supplementary Data 2-BSH activ
Bile salt hydrolase (bsh) gene	Presence (+) or absence (-) of peak				Deconjugation ability
	TCA	TCDCA	GCA	GCDCA
I-MOL361	-	-	-	-	Tauro- and glyco- deconjugation
II-H121	+	-	+	-	-CDCA deconjugation
III-1E2	+	-	+	+	TCDCA deconjugation
IV-MOL361	-	-	+	+	Tauro- deconjugation
+ denotes presence of peak, - denotes absence of peak

## Sheet: Supplementary Data 3-animals
Animal	Strain	Diet during experiment	Light cycle	Age at start of experiment	Sex used
Mouse (mus musculus)	Swiss Webster (Taconic)	Autoclaved Labdiet 5010 (ad libitum)	12h light: 12h dark	6-8 weeks	Males and females

## Sheet: Supplementary Data 4-strains
Isolate	Derived from	Source	Reference	Notes
MOL361	human	DMSZ	Bosshard, 2002	Turicibacter sanguinis type strain
18F6	human	Kenya Honda	N/A
T46	human	Thomas Auchtung	N/A
GALT-G1	human	this work	N/A
H121	contaminated germ-free mouse	Thomas Auchtung	Auchtung, 2016
T129	human	Thomas Auchtung	N/A
GALT-E2	human	this work	N/A
1E2 (also known as 80E2)	mouse	Kenya Honda	N/A
TA25	mouse	Thomas Auchtung	N/A
Bacteroides thetaiotaomicron VPI-5482	human	Justin Sonnenburg/Fatima Enam	Xu, 2003	background strain
B. thetaiotaomicron pWW3837	N/A	rederived for this work	Whitaker, 2017	referred to as "WT" in this work
Bt-BSH-IV:MOL361	N/A	this work	N/A	WT B. thetaiotaomicron with BSH-IV from MOL361 in place of GFP
Bt-BSH-I:MOL361	N/A	this work	N/A	WT B. thetaiotaomicron with BSH-I from MOL361 in place of GFP
Bt-BSH-II:H121	N/A	this work	N/A	WT B. thetaiotaomicron with BSH-II from H121 in place of GFP
Bt-BSH-III:1E2	N/A	this work	N/A	WT B. thetaiotaomicron with BSH-III from 1E2 in place of GFP
Escherichia coli C41-pLys	N/A	Lucigen	N/A	expression strain
Escherichia coli S17λ-pir	N/A	Justin Sonnenburg	Lynch, 2012/Whitaker, 2017	conjugation donor

## Sheet: Supplementary Data 5-metab.
Naming convention: Colonization-"sex""ID number" (e.g. GF-M2 = Germ-free, male, ID#2)	VOLUME-CORRECT LOG TRANSFORMED VALUES
	Sub Pathway	Biochemical Name	CHEMICAL_NAME	GF-M2	GF-M55	GF-F13	GF-F32	GF-M1	GF-M41	GF-M86	GF-F14	GF-F87	MOL-M3	MOL-M42	MOL-M53	MOL-F63	MOL-F71	MOL-M4	MOL-M43	MOL-F62	MOL-F70	1E2-M7	1E2-M45	1E2-F18	1E2-F20	1E2-M8	1E2-M46	1E2-F19	H121-M10	H121-M49	H121-F21	H121-F23	H121-F65	H121-M48	H121-M50	H121-F22	H121-F64	H121-F75	T129-M25	T129-M30	T129-M58	T129-M24	T129-M26	T129-M57	T129-F33	CONV-M89	CONV-F91	CONV-F93	CONV-M88
	Fatty Acid, Branched	(14 or 15)-methylpalmitate (a17:0 or i17:0)	(14 or 15)-methylpalmitate (a17:0 or i17:0)	-0.131733	0.0297853	0.237827	0.373315	0.407195	-0.118983	-0.144097	-0.052617	-0.0165187	0.0612804	-0.155989	-0.49403	-0.302551	-0.568362	-0.275626	-0.164244	-0.213671	-1.46183	0.52506	0.230474	-0.224263	-0.0103462	0.214385	0.29234	-0.126412	0.0883343	0.0102403	0.301279	0.189279	0.441771	0.332715	0.166755	0.225432	0.270985	0.0409382	0.342503	0.0624426	0.127103	-0.0893825	0.292576	-0.0624575	0.260508	-0.0531425	-0.983339	-0.74938	-0.244155
	Fatty Acid, Branched	(16 or 17)-methylstearate (a19:0 or i19:0)	(16 or 17)-methylstearate (a19:0 or i19:0)	-0.202031	0.0790091	0.300702	0.445312	0.692033	-0.0565952	-0.361085	-0.00343125	-0.234256	0.0489389	0.022435	-0.589896	-0.603799	-0.856615	0.01881	-0.011025	-0.296373	-0.791188	0.719674	0.44468	-0.0616546	-0.279055	0.533427	0.287672	-0.397202	0.599851	-0.131265	0.189331	0.221618	0.203133	0.29015	-0.303245	0.062138	0.070807	-0.142012	0.341411	0.114048	0.436374	0.323134	0.152671	-0.0429935	0.00341952	-0.38614	-1.74819	-1.36455	-0.374042
	Medium Chain Fatty Acid	(2 or 3)-decenoate (10:1n7 or n8)	(2 or 3)-decenoate (10:1n7 or n8)	0.176176	0.470352	0.258866	-0.639279	1.33314	-0.414599	-0.378257	-0.699991	-0.113154	0.0945769	0.456053	-0.646335	-0.189	-0.616796	-0.267791	0.640563	-0.202242	0.0582078	0.340918	-0.42655	0.0368236	0.0410462	0.758719	0.198999	-0.506614	-0.0269461	-0.0563009	0.218627	-0.243954	1.37313	0.499853	0.026239	0.745312	1.7137	1.33276	0.246652	0.525966	-0.0866217	-0.598735	0.795717	-0.350515	0.576548	-0.702339	-0.860109	-1.05732	-0.316431
	Polyamine Metabolism	(N(1) + N(8))-acetylspermidine	(N(1) + N(8))-acetylspermidine	-0.62555	0.410812	0.140561	0.0509042	-0.0897586	0.0174463	-0.28169	0.452051	-0.300047	-0.101114	0.25252	0.144536	-0.292027	-0.234352	0.285958	0.0715967	-0.579896	0.33853	0.127576	-0.325583	0.0248795	0.539439	0.441772	-0.300959	-0.0177561	-0.103537	-0.32788	-0.335952	0.317871	-0.137133	-0.576571	-0.655742	-0.109257	-0.260797	-0.203056	0.908839	-0.3933	0.155264	0.39944	0.0469446	0.0706618	-0.595668	0.38403	0.116092	0.146411	-0.215352
	Fatty Acid Metabolism (Acyl Carnitine, Hydroxy)	(R)-3-hydroxybutyrylcarnitine	(R)-3-hydroxybutyrylcarnitine	-2.27407	-1.50349	0.0309281	0.458899	-2.03127	-1.47385	-0.0319152	-1.23255	0.126992	-0.750032	0.488654	-1.91496	0.605669	-0.646996	-0.363086	-1.20467	0.546686	0.411993	-1.40967	0.388828	0.123282	0.625373	-0.776458	0.241504	0.287411	0.705808	-2.14899	0.502683	1.11256	-0.655092	-2.74674	-0.140762	-0.949117	0.553813	0.582644	0.844059	-1.92356	-0.0437869	0.195441	-0.152393	-0.161742	-1.91788	0.799817	0.524069	-0.0362405	0.495244
	Fatty Acid Metabolism (Acyl Carnitine, Hydroxy)	(S)-3-hydroxybutyrylcarnitine	(S)-3-hydroxybutyrylcarnitine	-0.515359	-0.0223896	0.0549134	-0.0505727	-0.143025	-0.435663	-0.425068	-0.0691533	0.0150425	-0.212786	0.00683344	-0.287715	0.275187	-0.143213	-0.29716	0.112472	0.670876	0.182306	0.0501993	-0.506691	0.517398	0.597701	0.308182	-0.675902	-0.12804	0.307624	-0.593707	0.300436	0.497236	0.562766	-0.207424	-0.238886	0.139057	0.587503	0.129024	0.478108	-0.337341	-0.516144	-0.00688046	-0.125356	-0.966882	0.363104	0.47825	0.379479	0.341285	-0.138778
	Lysoplasmalogen	1-(1-enyl-oleoyl)-GPE (P-18:1)*	1-(1-enyl-oleoyl)-GPE (P-18:1)*	0.152721	-0.353743	0.0157635	-0.101731	0.162976	-0.317265	-0.205135	-0.00502283	-0.132766	0.217664	0.0516057	0.0507289	-0.195495	-0.173078	0.209388	-0.135156	0.0805926	-0.127666	0.34382	0.0759079	-0.0651144	-0.0144848	0.110749	-0.215325	0.265858	1.54644	-0.0525426	0.497511	0	0.120857	0.256847	0.171735	-0.264099	-0.207601	0.18711	0.0585191	-0.181567	-0.329511	0.254409	0.479834	-0.465613	-0.633481	0.023352	-0.311181	-0.105313	-0.136933
	Plasmalogen	1-(1-enyl-palmitoyl)-2-arachidonoyl-GPC (P-16:0/20:4)*	1-(1-enyl-palmitoyl)-2-arachidonoyl-GPC (P-16:0/20:4)*	-0.247311	-0.0916133	-0.130145	0.079081	-0.246391	0.0796611	-0.411953	0.0932766	0.0383098	0.0161301	-0.133226	-2.08646	-0.0213644	0.260124	-0.0112294	-0.173437	-0.382452	0.0177602	-0.0522546	0.0944489	-0.258438	0	-0.000493342	-0.0411334	0.212007	0.585247	0.14223	0.0362455	-0.391615	-0.187755	0.0279274	0.387997	0.0263568	-0.0382797	0.118701	0.4131	-0.13431	-2.08646	-0.696478	0.207223	-0.206465	0.435843	-0.29688	0.0832086	0.712547	-0.274724
	Plasmalogen	1-(1-enyl-palmitoyl)-2-arachidonoyl-GPE (P-16:0/20:4)*	1-(1-enyl-palmitoyl)-2-arachidonoyl-GPE (P-16:0/20:4)*	-0.0326567	-0.23565	-0.166874	-0.198998	-0.18425	0.0585486	-0.137506	0.0860761	-0.51105	-0.103451	0.0523247	-0.287954	-0.0360086	-0.137123	0.0136926	-0.0525128	0.124345	-0.37325	0.268123	0.201	0.0513054	0.408677	0.0108741	-0.0544104	0.365898	0.54919	0.0495507	0.0923057	0.146226	-0.254582	0.0979438	0.374199	0.0686723	-0.168954	-0.257999	0.150041	-0.204242	-0.236884	-0.00102874	0.475447	-0.327471	0.00102768	-0.188967	-0.183671	0.0823669	-0.12637
	Plasmalogen	1-(1-enyl-palmitoyl)-2-linoleoyl-GPC (P-16:0/18:2)*	1-(1-enyl-palmitoyl)-2-linoleoyl-GPC (P-16:0/18:2)*	-0.116991	-0.0786126	0.21193	0.197534	-0.0220932	0.0613126	0.00636153	0.414413	-0.150815	-0.00802486	-0.249455	-0.322977	-0.0499628	0.0290294	-0.0328108	-0.0515199	-0.18253	-0.301387	-0.109815	0.0642169	-0.247185	0.254139	-0.13326	-0.0303256	0.412952	0.0817059	0.0593363	-0.024199	0.215469	-0.306346	0.0661352	0.520428	0.189729	-0.408634	-0.622667	0.0274682	-0.137335	-0.212389	-0.00640226	0.480505	-0.247134	0.295661	0.0805682	0.168883	0.619703	0.289948
	Plasmalogen	1-(1-enyl-palmitoyl)-2-linoleoyl-GPE (P-16:0/18:2)*	1-(1-enyl-palmitoyl)-2-linoleoyl-GPE (P-16:0/18:2)*	-0.0931122	-0.117793	-0.23279	-0.262387	-0.166738	0.0685081	-0.130661	0.0190886	-0.461423	-0.139379	-0.0296565	-0.149162	-0.0669525	-0.390357	-0.01946	0.0725848	-0.0246071	-0.308347	0.327046	0.195437	0.163567	0.755708	0.0659536	-0.139227	0.614218	0.357592	-0.152696	0.231212	0.419889	-0.144103	0.0537899	0.426116	0.162107	-0.280366	-0.729413	0.260718	-0.0276575	-0.117797	0.176153	0.702314	-0.209492	0.157967	0.0890755	0.178944	0.257668	-0.0545092
	Plasmalogen	1-(1-enyl-palmitoyl)-2-oleoyl-GPC (P-16:0/18:1)*	1-(1-enyl-palmitoyl)-2-oleoyl-GPC (P-16:0/18:1)*	-0.235953	-0.178913	0.0505338	0.168459	-0.0763751	0.00914171	-0.242019	-0.470853	-0.200263	0.0607699	-0.064751	-0.0175827	-0.113465	-0.235902	-0.0720127	-0.0603104	-0.206437	-0.171455	-0.0888972	0.0193077	-0.248116	0.292391	0.107639	0.108299	0.287485	0.160495	0.0985353	0.0266074	0.195351	0.0850772	0.0626226	0.505187	0.20958	0.0228718	0.248026	-0.0396835	0.0494122	-0.0800086	-0.076649	0.0572791	-0.0917113	0.436301	-0.117532	-0.0142836	0.0667948	-0.0216757
	Plasmalogen	1-(1-enyl-palmitoyl)-2-oleoyl-GPE (P-16:0/18:1)*	1-(1-enyl-palmitoyl)-2-oleoyl-GPE (P-16:0/18:1)*	0.126232	-0.261282	-0.295566	-0.187971	-0.0772784	-0.0881615	-0.322316	-0.167347	-0.268497	-0.0748837	-0.0195075	-0.361964	0.119378	-0.128232	0.0191214	0.0921863	0.481883	-0.0516667	0.376161	0.094321	0.00821677	0.282153	0.0133572	-0.0516039	0.251608	0.175238	-0.17082	0.152751	0.223097	-0.330413	-0.0500984	0.225265	0.0546961	-0.252842	-0.00828485	0.200074	0.391365	-0.135427	-0.0489093	0.681745	-0.174904	-0.0519654	0.114154	0.234395	0.317026	-0.103813
	Plasmalogen	1-(1-enyl-palmitoyl)-2-palmitoyl-GPC (P-16:0/16:0)*	1-(1-enyl-palmitoyl)-2-palmitoyl-GPC (P-16:0/16:0)*	-0.177945	0.037189	-0.000706982	0.133648	-0.00365359	-0.0957122	-0.0293296	0.0978547	0.0632368	0.041352	-0.1801	-0.109725	0.0168065	-0.200309	-0.15645	-0.210644	-0.0699882	-0.0724493	-0.031193	-0.146635	-0.295557	0.0595867	0.0518467	-0.026985	0.104181	0.091145	0.134459	0.0812176	0.253743	0.0910692	-0.0502006	0.261361	0.165463	-0.0977504	0.207034	-0.244795	0.00186933	-0.0960518	-0.181092	0.000706482	0.01406	0.483186	-0.172115	-0.0855612	-0.0334454	0.0375924
	Lysoplasmalogen	1-(1-enyl-palmitoyl)-GPC (P-16:0)*	1-(1-enyl-palmitoyl)-GPC (P-16:0)*	-0.0444598	-0.0252992	0.0682139	0.00381326	0.371734	-0.0405185	-0.0874998	0.315828	-0.0654173	0.107596	0.135276	0.127092	-0.140437	-0.220918	0.314438	0.100725	-0.0927486	-0.27173	0.260602	0.314833	-0.029834	-0.100079	0.0915783	0.146628	-0.168007	0.0873735	0.166753	-0.104747	0.0348881	-0.155005	0.33205	-0.0685301	0.0779464	-0.0656643	-0.14989	-0.0262448	-0.0673061	0.0913803	0.148943	0.197301	-0.0146843	-0.0324471	0.0979149	-0.202241	0.124455	-0.00382786
	Lysoplasmalogen	1-(1-enyl-palmitoyl)-GPE (P-16:0)*	1-(1-enyl-palmitoyl)-GPE (P-16:0)*	0.0464191	-0.143924	0.0734785	0.0886062	0.118801	-0.0320545	-0.0119107	0.191988	-0.185562	0.000154484	-0.000154508	-0.0402194	-0.0981058	-0.0323607	0.224391	-0.20067	-0.0852362	-0.147668	0.163606	0.217379	0.0080649	0.0842229	-0.115151	0.104437	0.266109	0.865443	0.0636171	0.196675	0.193764	-0.00227846	0.264315	0.154769	-0.101254	-0.150499	0.130217	0.0308479	-0.193743	-0.115097	0.178933	0.216453	-0.141985	-0.23012	-0.222434	-0.27139	0.0231354	-0.175098
	Plasmalogen	1-(1-enyl-stearoyl)-2-arachidonoyl-GPE (P-18:0/20:4)*	1-(1-enyl-stearoyl)-2-arachidonoyl-GPE (P-18:0/20:4)*	-0.25052	-0.091898	-0.0308322	-0.089795	-0.239078	-0.00739167	-0.071088	0.16963	-0.158666	-0.154849	0.0282127	-0.200071	0.101166	0.0388152	-0.0984432	-0.219446	0.243248	-0.244779	0.0893104	0.0766842	0.171747	0.103358	-0.0654079	-0.0789586	0.324067	0.504108	0.0441277	0.0773276	-0.00429522	0.130328	0.118302	0.0765722	0.153236	0.174938	0.0305154	-0.107641	-0.347763	-0.234656	-0.223555	-0.0205518	-0.238888	0.00427685	-0.126346	-0.14703	0.175034	0.0228791
	Plasmalogen	1-(1-enyl-stearoyl)-2-linoleoyl-GPE (P-18:0/18:2)*	1-(1-enyl-stearoyl)-2-linoleoyl-GPE (P-18:0/18:2)*	-0.202123	-0.0880086	-0.136101	-0.0220942	-0.182916	-0.0515349	-0.00384058	0.136846	-0.0965667	-0.235696	-0.00804119	-0.231803	0.308717	-0.150653	-0.0563224	-0.112274	0.312903	-0.399733	0.104088	0.126658	0.260701	0.32449	-0.0893625	-0.163919	0.396793	0.136552	-0.157462	0.217276	0.406721	0.24432	-0.0564414	-0.00983122	0.216242	0.16235	-0.502157	0.10316	-0.408601	-0.226485	0.015315	0.163822	-0.222727	0.00382589	0.230119	0.14752	0.340031	0.105056
	Plasmalogen	1-(1-enyl-stearoyl)-2-oleoyl-GPE (P-18:0/18:1)	1-(1-enyl-stearoyl)-2-oleoyl-GPE (P-18:0/18:1)	-0.140112	-0.256829	-0.256655	-0.188651	-0.0571254	-0.302862	-0.224858	0.0462814	-0.339742	-0.354541	-0.0446717	-0.371325	0.33279	-0.140651	-0.122162	-0.00325658	0.56203	-0.156646	0.141018	0.0710167	0.298181	0.289784	-0.17701	-0.143298	0.425687	0.0777894	-0.239583	0.229826	0.207263	0.195703	-0.0362371	-0.0426915	0.104017	0.19892	-0.0947	0.0780785	0.111977	-0.273386	0.00324601	0.345552	-0.2046	-0.0976073	0.340071	0.450863	0.65561	0.190169
	Lysoplasmalogen	1-(1-enyl-stearoyl)-GPE (P-18:0)*	1-(1-enyl-stearoyl)-GPE (P-18:0)*	-0.0493785	-0.125669	-0.0530554	-0.0420682	0.155973	-0.0743543	0.0164736	0.138387	-0.0792393	0.0597928	0.113154	-0.00926749	0.0150873	-0.000879969	0.217142	-0.0690837	-0.051315	0.021626	0.135303	0.181832	0.129747	0.00893379	-0.061033	0.0120127	0.158173	0.271637	-0.0035893	-0.0116247	-0.0503851	-0.000252977	0.306733	0.0141394	-0.138849	0.0599349	0.313593	0.000252913	-0.248628	-0.0976443	0.0293905	0.172803	-0.189617	-0.0308654	-0.0298568	-0.102327	0.221687	-0.156029
	Lysophospholipid	1-arachidonoyl-GPA (20:4)	1-arachidonoyl-GPA (20:4)	-0.102073	0.111199	-0.00367182	0.0461952	0.510025	0.172505	-0.536348	-0.0431698	-0.16014	0.261412	0.22128	-0.076068	-0.446445	-0.0675592	0.241693	0.405037	-0.0406725	0.209597	0.564585	-0.00508741	-0.113962	-0.0353923	0.570176	0.294312	0.143577	0.181352	0.190042	-0.0996856	-0.15515	-0.281097	0.711032	0.328689	0.114489	-0.0431631	0.207989	-0.338076	-0.0185845	0.093565	0.358447	0.484029	0.00365839	0.234015	-0.424332	-0.486298	-0.390924	-0.316807
	Lysophospholipid	1-arachidonoyl-GPC (20:4n6)*	1-arachidonoyl-GPC (20:4n6)*	-0.0154977	0.0969149	0.152758	0.0345135	0.254909	0.0114976	-0.281431	0.0784172	-0.0679496	0.00976448	0.173617	0.172138	-0.183694	-0.20787	0.169465	-0.0726307	-0.27465	-0.22023	-0.0386684	0.0899498	0.00342989	-0.0589519	0.152807	0.0628467	-0.156179	-0.0792145	0.187517	-0.168783	-0.120243	-0.202541	0.266809	0.107865	0.0144019	-0.0145774	0.0540416	-0.0804086	0.136464	0.142309	0.164762	0.000303	-0.000303091	0.281946	-0.270939	-0.413683	-0.28752	-0.316168
	Lysophospholipid	1-arachidonoyl-GPE (20:4n6)*	1-arachidonoyl-GPE (20:4n6)*	0.00552295	-0.00906601	0.254512	0.00863309	0.462696	0.130855	-0.322388	0.265886	0.0233674	0.423363	0.218438	0.251151	-0.469721	-0.12577	0.518068	0.0362561	-0.106311	-0.00166362	0.335411	-0.109152	-0.0854155	-0.0229535	0.0590621	0.249128	0.0680433	-0.0953463	0.346181	-0.113292	-0.2483	-0.562296	0.594683	0.213059	0.00166086	-0.0967554	-0.0519068	-0.137433	-0.0275618	0.152849	-0.314775	0.330246	0.339052	0.139365	-0.711038	-0.757566	-0.377061	-0.480023
	Lysophospholipid	1-arachidonoyl-GPI (20:4)*	1-arachidonoyl-GPI (20:4)*	0.104883	0.275578	0.743212	0.94869	0.79507	0.354495	0.25425	0.270533	0.0842796	0.25845	0.368279	0.10047	-0.412696	-0.310557	0.334923	-0.212976	-0.69326	-0.219624	0.638248	0.618984	-0.00650144	-0.397649	0.566829	0.362036	-0.204361	-0.45747	-0.0998352	-0.388484	-0.146984	0.079187	0.752679	-0.232879	0.000625904	-0.08072	-0.0572338	-0.330389	0.193206	0.448849	-0.0831059	-0.278073	0.111004	-0.266205	0.0584779	-0.791712	-0.629551	-0.000626296
	Monoacylglycerol	1-arachidonylglycerol (20:4)	1-arachidonylglycerol (20:4)	-0.22454	0.303324	-0.0141263	0.282091	0.474815	-0.10287	-0.318314	-0.133911	-0.140812	0.17328	-0.182825	-0.0555562	-0.94462	0.0257981	0.226372	-0.242889	-0.874337	0.0760889	0.901685	0.0157336	-0.325501	-0.162494	0.631281	0.236302	0.0105498	0.166385	-0.220278	0.325492	-0.24553	-0.410108	0.385738	0.180816	-0.591482	-0.607314	0.144727	-0.0106623	0.193078	0.455438	0.227535	0.15541	0.155393	0.423943	0.146381	-0.564816	-0.260625	-0.331285
	Monoacylglycerol	1-dihomo-linolenylglycerol (20:3)	1-dihomo-linolenylglycerol (20:3)	-0.299211	0.333909	-0.0462904	0.161708	0.450175	0.0119849	-0.380334	-0.0121303	-0.020062	0.34791	0.0812837	0.0356515	-0.849559	0.0313488	0.208123	-0.0386366	-0.632911	-0.271739	1.13447	0.154613	-0.125495	-0.122036	0.507514	0.246474	-0.290789	0.345356	0.0265191	0.798725	-0.341792	-0.459919	0.333931	-0.177605	-0.34362	-0.401706	-0.693005	0.20607	0.039754	0.364439	0.202965	0.131184	0.0423887	0.247032	-0.136302	-0.95391	-0.476663	-0.551533
	Monoacylglycerol	1-docosahexaenoylglycerol (22:6)	1-docosahexaenoylglycerol (22:6)	-0.0979438	0.469824	-0.104687	0.457981	0.559138	-0.0797105	0.000564535	0.0385601	0.331636	0.831301	0.0453608	0.248028	-0.925646	0.273889	0.624172	-0.188551	-0.514687	-0.0912045	1.48166	-0.0194949	-0.114896	-0.0734717	0.693183	0.287985	-0.341078	0.616781	-0.000564854	-0.0546844	-0.0571643	-0.188383	0.532481	-0.160104	-0.605926	-0.0722957	-0.31546	0.114182	0.30972	0.656702	0.235764	0.0966577	0.465217	0.382507	0.31062	-0.764815	-0.521234	-0.00364957
	Monoacylglycerol	1-eicosapentaenoylglycerol (20:5)*	1-eicosapentaenoylglycerol (20:5)*	-0.295969	0.202618	0.31557	0.572298	0.204954	-0.097754	0.266531	0.261682	0.0762703	0.253945	-0.313687	-0.252297	-0.352683	-0.078617	0.134643	-0.255003	-0.329175	-0.407561	0.734293	-0.101839	0.0259844	0.225852	0.255297	0.113923	0.445935	-0.112387	-0.308444	-0.213895	0.301054	-0.0518738	0.215926	0.22734	-0.0251563	-0.410672	-0.195839	-0.0844982	-0.00878934	0.51677	0.00871276	0.238705	0.292736	0.724417	0.34522	-0.490471	-0.391656	-0.0535618
	Monoacylglycerol	1-heptadecenoylglycerol (17:1)*	1-heptadecenoylglycerol (17:1)*	-0.65605	0.12283	0.311143	0.251368	0.352322	-0.0547345	-0.225842	0.695065	-0.264914	0.158676	-0.0360173	-0.350769	-0.55928	-0.0357092	0.119285	-0.035631	-0.247657	-0.28681	0.897766	-0.0444947	0.13928	0.424588	0.0527227	0.139132	0.415705	0.034405	-0.232058	1.32535	0.0785151	-0.590762	0.0552176	-0.502158	0.0724591	-0.328046	-0.761073	0.372244	-0.193842	0.246027	0.15886	0.387195	-0.129828	0.151164	0.37791	-0.834358	-0.82767	-0.328226
	Lysophospholipid	1-lignoceroyl-GPC (24:0)	1-lignoceroyl-GPC (24:0)	0.101965	0.150123	-0.0094872	-0.0272856	0.314049	0.0240947	0.109287	0.129251	-0.161994	0.181582	0.146108	0.0724057	-0.109061	-0.515041	0.321388	-0.0170244	-0.191486	-0.52454	0.00939804	0.0539841	-0.172334	0.0611678	0.0260098	0.120252	-0.0560642	-0.207551	0.0892036	-0.299381	-0.0315272	-0.132097	0.240008	0.0553314	-0.22886	-0.128041	-0.243297	0.0305715	0.108723	0.257069	-0.121624	0.0432821	0.286849	0.125199	-0.039298	-0.391713	-0.163216	-0.214432
	Lysophospholipid	1-linolenoyl-GPC (18:3)*	1-linolenoyl-GPC (18:3)*	0.0699895	-0.146947	0.343991	0.280157	0.413201	-0.127735	0.0632399	0.62664	-0.0573271	-0.193271	-0.0331704	-0.235871	-0.12292	-0.433415	0.0823601	-0.0801447	-0.0296173	-0.349723	-0.0843205	0.0529315	0.0204396	0.150994	-0.313424	0.152095	0.130488	-0.290884	0.115349	0.0505485	0.325391	-0.050432	0.120368	-0.0445088	0.385748	-0.1097	0.0967294	0.0562617	-0.0512183	-0.0157911	0.217204	-0.0453345	0.0626262	0.260728	-0.0126774	-0.0782542	0.0125187	0.0287656
	Monoacylglycerol	1-linolenoylglycerol (18:3)	1-linolenoylglycerol (18:3)	-0.607056	0.372381	0.0750837	0.385335	0.68323	-0.365034	0.0724152	0.275485	0.155458	0.268235	-0.236336	-0.176463	-0.879156	-0.0399783	0.180928	-0.270626	-0.589512	-0.200698	1.19184	-0.115876	-0.295282	0.147931	0.217069	0.397318	-0.297318	0.0384413	-0.202628	0.194452	0.115176	-0.52965	0.111973	-0.729641	-0.0781001	-0.397333	-0.525761	0.251258	0.208518	0.605931	0.141915	-0.311892	0.383544	0.223339	0.352313	-1.13761	-0.765232	-0.163084
	Phosphatidylcholine (PC)	1-linoleoyl-2-arachidonoyl-GPC (18:2/20:4n6)*	1-linoleoyl-2-arachidonoyl-GPC (18:2/20:4n6)*	-0.11999	-0.0493778	0.164739	-0.0818735	0.117087	0.136067	0.0226891	0.19741	-0.029985	-0.0864765	0.162091	-0.00215492	-0.0133306	-0.254746	-0.0505802	0.0358785	-0.0422634	-0.404141	0.0412195	0.197275	0.0942982	0.330866	0.0678344	-0.0537047	-0.0434196	0.0836824	0.0977455	-0.0135012	0.145086	-0.121956	0.00215029	0.0742579	0.089748	-0.0578023	-0.0763357	0.0263868	-0.148345	0.102093	0.012703	0.025432	-0.0579845	0.351519	0.0590806	-0.311535	-0.215879	-0.134235
	Phosphatidylcholine (PC)	1-linoleoyl-2-linolenoyl-GPC (18:2/18:3)*	1-linoleoyl-2-linolenoyl-GPC (18:2/18:3)*	-0.0574602	-0.142366	-0.0424879	-0.246279	0.370022	-0.142012	0.449114	0.0289197	-0.134579	-0.289747	0.210268	-0.127745	-0.395422	-0.466211	-0.00898469	0.267031	-0.249518	-0.334965	0.229718	0.255642	0.00850174	-0.0541046	-0.0480367	0.141708	-0.504704	-0.117359	0.159345	-0.0381943	-0.0250985	-0.391691	0.235343	0.0314737	-0.0508595	-0.533808	0.210452	0.158394	0.0694844	0.324147	0.299969	0.085336	0.311079	-0.0403266	0.427697	-0.00857464	0.0233944	0.368248
	Lysophospholipid	1-linoleoyl-GPA (18:2)*	1-linoleoyl-GPA (18:2)*	-0.135937	-0.0290149	0.0931609	0.380259	0.552508	0.0743855	-0.164085	0.293026	-0.0964107	-0.0889802	-0.241278	-0.382764	-0.530431	-0.472811	0.266197	0.487464	-0.0235703	-0.538257	0.504787	0.158881	-0.206979	0.144331	0.129786	0.271504	0.439719	-0.221174	0.0283037	0.0534427	0.181572	0.0850502	0.623951	0.0194899	0.189013	0.00114835	-0.215313	-0.00114967	-0.0531469	0.0997605	0.292064	0.100237	-0.10636	-0.115319	-0.304735	-0.49047	-0.140648	-0.0960393
	Lysophospholipid	1-linoleoyl-GPC (18:2)	1-linoleoyl-GPC (18:2)	-0.0198972	-0.0763112	0.120363	0.153121	0.22286	-0.0700332	0.0720781	0.232898	-0.0575058	-0.15857	0.0236194	-0.0946217	-0.00139754	-0.321938	0.0140165	0.0196487	-0.0256309	-0.440842	-0.0643688	0.11291	0.0390868	0.198872	-0.154588	0.048526	0.156396	-0.244462	0.0484716	0.0382178	0.188264	-0.0183207	0.123549	0.192976	0.191579	-0.0402548	-0.149643	0.0461517	0.00139559	-0.0265357	0.17277	0.179426	-0.0226273	0.378889	-0.0408748	-0.131468	-0.0997551	-0.075162
	Lysophospholipid	1-linoleoyl-GPE (18:2)*	1-linoleoyl-GPE (18:2)*	-0.00218669	-0.065385	0.297132	0.148999	0.395782	-0.11164	0.0612726	0.342767	-0.0627552	0.039537	0.00486582	-0.132193	-0.446483	-0.315309	0.184736	0.0556592	-0.0704366	-0.436138	0.165974	-0.0510573	-0.0975925	0.0758895	-0.246977	0.109137	0.163029	-0.395864	0.228655	-0.115209	0.00218191	-0.49718	0.354395	0.188036	0.0708514	-0.296349	-0.319162	-0.18668	0.00279468	0.156793	0.134688	0.324295	0.331637	0.174091	-0.714552	-0.482863	-0.272406	-0.323342
	Lysophospholipid	1-linoleoyl-GPG (18:2)*	1-linoleoyl-GPG (18:2)*	-0.404083	0.0374551	0.112412	0.584033	0.847365	-0.175238	0.0976596	0.223366	0.231125	0.283621	-0.188479	-0.499981	-0.877804	-0.477915	-0.281628	-0.213246	-0.162436	-0.0385231	1.00057	-0.00079186	-0.108314	-0.369474	0.0363634	0.384411	-0.161595	0.000791234	0.157978	-0.0466298	0.265616	-0.33125	0.561709	-0.166933	-0.104831	-0.0616572	0.166469	0.164525	0.165736	0.523608	0.526639	0.158423	0.328335	0.0411027	0.208894	-0.850341	-0.690195	-0.328437
	Lysophospholipid	1-linoleoyl-GPI (18:2)*	1-linoleoyl-GPI (18:2)*	0.285859	0.342173	0.759772	0.96266	1.10167	0.429425	0.555498	0.329412	-0.182012	0.250178	0.307731	-0.0355211	-0.475635	-0.447118	0.285076	-0.039782	-0.539627	-0.583209	0.69281	0.807697	-0.0213963	-0.225164	0.499444	0.403998	-0.0512831	-0.624724	-0.0319226	-0.238477	0.0209481	0.238093	0.929832	-0.0618678	0.137561	-0.150416	-0.52175	-0.135011	0.307088	0.460154	0.132551	-0.0725439	0.19337	-0.288793	-0.0808152	-0.723102	-0.50109	0.151604
	Lysophospholipid	1-linoleoyl-GPS (18:2)*	1-linoleoyl-GPS (18:2)*	0.557187	-1.04026	-0.252194	0.149305	0.189934	-0.291583	-0.150546	0.151519	0.0236546	0.604653	-0.829072	-0.893864	-0.364126	-0.414053	-0.0516753	0.156609	1.12783	-0.0516795	1.22	0.503565	-0.40994	-0.309447	-0.687327	0.179558	0.546116	0.469704	0	0.168381	0.146539	-1.51389	0.582929	0.0928382	-0.0364409	-1.51389	0.0413569	-0.551963	0.708646	0.269389	0.255998	0.991253	-0.298117	-0.726587	-1.51389	-0.510481	-1.11072	-1.31708
	Monoacylglycerol	1-linoleoylglycerol (18:2)	1-linoleoylglycerol (18:2)	-0.4464	0.514579	-0.00581102	0.303987	0.685638	-0.0979886	0.123719	0.166682	0.388127	0.533775	-0.117031	-0.0767192	-0.862897	0.169223	0.317744	-0.196409	-0.534495	0.0486063	1.23729	0.087276	-0.261705	-0.0302033	0.458171	0.458356	-0.284487	0.320402	-0.0103766	0.882644	-0.0642798	-0.548106	0.313738	-0.431929	-0.063574	-0.326719	-0.453003	0.224265	0.292298	0.494214	0.191109	-0.139587	0.311083	0.261382	0.00577745	-1.09151	-0.760815	-0.2908
	Histidine Metabolism	1-methyl-4-imidazoleacetate	1-methyl-4-imidazoleacetate	-0.159199	-0.199309	0.262137	0.318307	0.096666	-0.238359	-0.0941317	0.327497	0.198784	-0.180528	-0.406042	-0.110087	-0.183149	0.872353	-0.0422274	-0.455677	-0.0044182	1.21839	0.0989691	-0.261295	0.157636	0.64875	-0.230485	-0.287375	0.390787	-0.180503	-0.0576844	0.111423	0.399165	0.021551	-0.250347	-0.0241715	0.305234	-0.0408268	1.25088	0.0448225	0.104296	-0.263358	-0.296494	0.00482808	-0.477839	0.564838	0.0977976	0.0308464	0.00439877	-0.0301873
	Histidine Metabolism	1-methyl-5-imidazoleacetate	1-methyl-5-imidazoleacetate	0.104324	-0.139661	-0.079881	0.181162	-0.360389	0.0203992	-0.179582	0.336846	0.190573	-0.202607	-0.207715	-0.181093	-0.298666	0.214293	-0.140419	-0.403212	-0.132862	0.725153	0.209596	-0.21457	0.264704	0.808775	-0.0649059	0.0542641	0.955489	0.0867516	0.01672	0.138701	0.0174844	-0.338087	-0.210689	0.0892147	0.143728	-0.212049	0.956496	-0.0971436	-0.142969	-0.0283301	-0.640282	0.421139	-0.0221988	0.899715	0.0312665	0.328922	-0.0170043	-0.221649
	Histidine Metabolism	1-methyl-5-imidazolelactate	1-methyl-5-imidazolelactate	-0.0273603	-0.0648113	-0.14182	0.100271	-0.000518288	-0.147312	-0.291443	0.220366	0.231076	-0.242017	-0.313577	0.0512383	-0.521354	0.172909	-0.0613659	-0.402808	0.0508043	0.501974	0.250113	-0.324696	0.078103	0.591391	-0.0137016	-0.057868	0.752655	0.0573048	-0.183419	0.0611341	0.0736773	-0.209592	-0.257835	-0.131708	0.000518019	-0.231079	0.911218	0.10138	0.0709467	-0.174691	-0.850433	0.169565	0.0240602	0.514931	0.0288618	0.276287	-0.16661	-0.0792042
	Guanidino and Acetamido Metabolism	1-methylguanidine	1-methylguanidine	-0.0591536	-0.0906287	-0.170114	0.357126	-0.212123	0.181282	0.00774461	0.786107	-0.00780506	-0.485539	-0.38297	0.0747709	-0.429862	-0.161531	0.190092	0.13352	-0.693298	0.710604	0.0111654	-0.202653	-0.253472	0.143895	-0.0529901	-0.294531	0.509447	0.174169	0.107771	-0.471019	0.522282	-0.790809	-0.715106	-0.097939	-0.13346	-1.29075	0.76244	0.201454	0.138542	0.254897	-0.202825	-0.170215	0.049519	0.347658	0.300269	0.771876	-0.0216955	-0.12921
	Histidine Metabolism	1-methylhistamine	1-methylhistamine	0.394481	-0.839728	0.765149	0.244081	0.517381	-0.740394	-0.661268	0.158081	-0.660079	0.166905	-0.208502	0.268535	-0.370676	0.0139008	0.057246	0.115983	-0.0457612	1.85538	0.363015	-0.550492	0.980527	0.507913	-0.388775	0.1761	0.288288	0.55978	-0.0140968	0.657917	-0.356212	-0.388919	0.189951	-0.150842	-0.322768	-0.450691	1.10272	0.494281	-0.579881	0.406609	0.150075	-0.211197	-0.426968	-1.36882	-0.34753	-0.464837	-0.71643	-0.32833
	Histidine Metabolism	1-methylhistidine	1-methylhistidine	0	-0.950382	-0.499867	0.0305247	0.0342046	0.00319191	-0.159482	-0.0530562	-0.0340958	0.202194	-0.230541	-0.0178851	-0.362839	-0.066813	0.248982	-0.102962	0.273398	0.348103	0.751183	-0.100739	-0.567846	-0.154929	0.57503	0.433634	0.111947	0.553208	0.0195687	-0.0220628	0.217198	-0.0801273	-0.191364	-0.950382	-0.243044	0.0663431	0.918626	0.156015	0.226655	-0.281187	-0.253709	-0.598616	-0.0501256	0.351625	-0.14911	0.119097	0.0939823	-0.0199593
	Nicotinate and Nicotinamide Metabolism	1-methylnicotinamide	1-methylnicotinamide	-0.379964	-0.406629	0.592795	0.537575	-0.229704	-0.0103772	-0.359936	1.14919	0.351647	0.452914	-0.0538241	-0.189025	0.486982	0.560605	-0.366495	-0.174212	0.490868	-0.628846	-0.252392	-0.282009	0.465293	1.01467	-0.256349	-0.841472	0.546993	-0.360052	0.0684342	0.461911	0.482044	0.434615	-0.0666477	0.0225107	0.268569	0.459031	-0.421907	0.441567	-0.725181	-0.378584	0.0102707	-0.128942	-0.428283	0.548931	-0.115995	0.239943	0.462107	-0.614404
	Phosphatidylcholine (PC)	1-myristoyl-2-arachidonoyl-GPC (14:0/20:4)*	1-myristoyl-2-arachidonoyl-GPC (14:0/20:4)*	-0.235078	-0.0194471	0.128214	-0.0735227	0.15083	0.0159522	0.142652	0.358227	-0.349859	-0.0365159	0.271183	0.0724968	0.0577025	-0.219129	0.0325566	0.139266	-0.0564458	-0.395925	-0.00148835	0.199745	-0.109723	0.292872	-0.0712737	-0.0462208	-0.0603756	0.00148614	0.107023	0.0318772	0.23741	-0.0666413	-0.0967951	0.0888093	0.0720646	-0.142804	-0.0484407	0.195081	-0.189366	0.201102	0.154416	-0.0370712	-0.0159577	-0.046816	0.443769	-0.216109	-0.117123	0.306239
	Phosphatidylcholine (PC)	1-myristoyl-2-palmitoyl-GPC (14:0/16:0)	1-myristoyl-2-palmitoyl-GPC (14:0/16:0)	-0.0731117	-0.111228	-0.0230936	0.0821031	0.136897	-0.13968	0.145935	0.0434114	-0.34314	0.0551988	-0.141753	-0.0887174	-0.0620022	-0.201036	-0.0142551	-0.0294628	-0.0678729	-0.347243	0.0496035	-0.0543975	-0.117599	0.119723	-0.0750805	-0.0442864	0.144633	-0.152312	0.188431	-0.0603263	0.180578	-0.364139	-0.0201449	0.374528	0.0140548	-0.377345	0.102838	0.0577456	0.192869	0.159903	0.0557519	0.267938	0.136204	-0.0524927	0.0861366	0.0296323	-0.0916881	0.0481439
	Monoacylglycerol	1-myristoylglycerol (14:0)	1-myristoylglycerol (14:0)	-0.506924	0.399356	0.316761	0.684219	0.536358	-0.141707	0.24741	0.380017	0.119086	0.318573	-0.250613	-0.103585	-0.703454	-0.0510333	0.140597	-0.383788	-0.269189	-0.427546	1.09924	-0.17881	-0.167856	0.167269	0.297188	0.405828	0.0203038	0.13267	-0.0207246	0.204682	0.225802	-0.705961	0.105791	-0.343207	-0.222122	-0.559379	-0.145207	0.177515	0.0919303	0.553196	0.242489	-0.274771	0.419806	0.26386	-0.109443	-0.948934	-0.830313	-0.466348
	Phosphatidylethanolamine (PE)	1-oleoyl-2-arachidonoyl-GPE (18:1/20:4)*	1-oleoyl-2-arachidonoyl-GPE (18:1/20:4)*	0.0175267	-0.161806	-0.10873	-0.349845	0.0272805	0.0479603	-0.291865	0.0292236	-0.0142025	0.253913	-0.0046285	0.22286	0.126315	-0.0582546	-0.00477332	0.00460717	0.495556	-0.0383231	0.270582	0.0225745	-0.105355	-0.0726138	0.414605	-0.219469	0.0460184	0.198864	0.00582663	-0.0798087	-0.397369	-0.321352	-0.177535	0.438512	-0.162361	-0.21433	0.112825	0.0584473	0.412822	-0.0525091	0.0301555	0.348235	-0.20633	0.157969	0.534013	-0.0974601	-0.203331	-0.128988
	Phosphatidylinositol (PI)	1-oleoyl-2-arachidonoyl-GPI (18:1/20:4)*	1-oleoyl-2-arachidonoyl-GPI (18:1/20:4)*	-0.191032	-0.244638	0.232415	-0.0251588	-0.0882631	0.240545	-0.134819	0.517802	-0.215393	-0.0490599	0.34987	-0.125854	0.120198	-0.894859	0.00808398	0.0755559	-0.0376588	-0.642238	0.0426035	0.0765755	0.398299	0.58038	0.0796001	-0.267194	0.0703232	-0.00814986	-0.0679272	0.0243914	0.243917	-0.0578642	-0.0530194	0.154837	0.216898	0.0991226	-0.360272	0.22394	-0.367465	0.0402209	0.0120516	0.241143	-0.13648	0.199558	0.297202	-0.436196	-0.607901	-0.0809782
	Phosphatidylcholine (PC)	1-oleoyl-2-docosahexaenoyl-GPC (18:1/22:6)*	1-oleoyl-2-docosahexaenoyl-GPC (18:1/22:6)*	-0.385298	-0.33087	0.0134305	-0.426171	-0.273259	0.0289382	-0.362693	-0.00197232	-0.0146999	-0.16628	0.148585	0.00196844	0.232426	-0.224858	-0.0877165	0.107452	0.0673413	-0.282783	0.0617138	0.0987316	0.397544	0.604123	0.1356	-0.189002	0.17503	0.0533453	-0.233659	0.177538	0.0616017	0.0893061	-0.198123	0.0866456	0.141307	0.177789	-0.340447	0.0567609	-0.406827	-0.0406052	-0.135532	0.23041	-0.234574	0.413992	0.0190731	-0.487217	-0.419056	-0.237004
	Phosphatidylethanolamine (PE)	1-oleoyl-2-docosahexaenoyl-GPE (18:1/22:6)*	1-oleoyl-2-docosahexaenoyl-GPE (18:1/22:6)*	-0.247722	-0.0599333	-0.192578	-0.212581	-0.278658	0.140444	0.152942	-0.0122056	0.197662	0.355312	-0.151494	-0.00283963	0.395942	0.0222682	-0.27242	-0.145802	0.684764	-0.307158	0.14812	0.177816	-0.321533	-0.213347	0.214863	-0.442887	-0.17205	0.486041	0.16123	0.104673	-0.128811	0.048515	-0.337277	0.531014	0.00283159	0.115171	-0.25998	-0.138758	0.208949	-0.239321	-0.113052	0.270301	-0.274273	0.300377	0.61168	-0.0574444	-0.287684	0.469872
	Phosphatidylcholine (PC)	1-oleoyl-2-linoleoyl-GPC (18:1/18:2)*	1-oleoyl-2-linoleoyl-GPC (18:1/18:2)*	-0.297673	0.0534478	0.246175	0	-0.00510031	0.17527	0.183321	0.314435	-0.119839	-0.0994302	-0.0513824	-0.24255	0.210828	-0.0928711	-0.230109	0.0502866	0.260174	-0.624778	0.000333674	0.146078	0.310759	0.577767	-0.190525	-0.186323	0.330655	-0.008373	0.133169	0.223679	0.20836	0.172364	-0.19014	0.431824	0.159265	0.26936	-0.378352	0.0514071	-0.238303	-0.117506	-0.124946	0.261896	-0.304721	0.681457	-0.141646	-0.44682	-0.624778	-0.158842
	Phosphatidylethanolamine (PE)	1-oleoyl-2-linoleoyl-GPE (18:1/18:2)*	1-oleoyl-2-linoleoyl-GPE (18:1/18:2)*	-0.198664	-0.0461637	0.0141006	-0.182887	-0.129119	-0.135681	0.193488	0.243175	-0.0516347	-0.177876	-0.183964	-0.201611	0.229987	-0.0900234	-0.275782	-0.0922759	0.407135	-0.543225	0.256835	0.101518	0.0163975	0.259281	0.0938265	-0.28601	0.190409	-0.0321097	-0.0908407	0.183178	0.138836	-0.0537144	-0.465645	0.395878	0.0197088	-0.201529	-0.0436076	-0.0143023	0.0506953	-0.13049	0.161865	0.245303	-0.170841	0.448547	0.30963	0.0556635	-0.144432	0.109823
	Lysophospholipid	1-oleoyl-GPC (18:1)	1-oleoyl-GPC (18:1)	-0.103372	-0.0910365	0.174647	0.0873682	0.165855	0.0907608	-0.0554968	0.289709	-0.290953	-0.0967457	0.140199	-0.0825023	0.14801	-0.391087	-0.0106754	0.111526	0.0355107	-0.353741	-0.193995	0.15141	0.374735	0.356111	-0.120402	-0.0386083	0.171996	-0.223929	-0.0332319	0.127554	0.245168	0.00622463	-0.00729516	0.105574	0.183561	0.143623	-0.386177	0.0992828	-0.173915	-0.0567603	0.176332	0.294051	-0.160418	0.256905	0.297188	-0.195652	-0.257911	-0.00626362
	Lysophospholipid	1-oleoyl-GPE (18:1)	1-oleoyl-GPE (18:1)	-0.10729	-0.308641	0.285424	0.0764728	0.206913	-0.0627021	-0.255377	0.551291	-0.154284	-0.198998	0.0887466	-0.236701	0.0272311	-0.238572	-0.0383164	0.115743	0.303657	-0.30699	0.109789	0.171239	0.307223	0.401869	-0.156716	-0.052899	0.343757	-0.0809194	0.0985843	0.181203	0.36978	-0.144744	0.124445	-0.0513759	0.360458	0.111235	-0.154578	0.0271064	-0.31143	-0.0861766	0.419632	0.348427	-0.00261862	0.15211	-0.12869	-0.270315	-0.0857575	-0.207003
	Lysophospholipid	1-oleoyl-GPI (18:1)	1-oleoyl-GPI (18:1)	0.221272	0.263887	1.03737	1.14405	1.05191	0.791142	0.453654	0.600839	-0.243216	-0.0055444	0.806519	0.00551383	-0.330745	-0.354282	0.370818	0.0185548	-1.02078	-0.618309	0.795236	1.25599	0.464438	-0.348611	0.820066	0.362516	0.0700361	-0.573873	-0.301057	-0.424059	-0.157001	0.314306	0.94517	-0.411541	0.0406399	-0.345171	-0.975745	-0.479467	-0.0104264	0.493178	-0.0765587	-0.848927	-0.092583	-0.400317	0.23075	-0.906396	-0.691913	0.165518
	Monoacylglycerol	1-oleoylglycerol (18:1)	1-oleoylglycerol (18:1)	-0.00516297	-0.105103	0.00513645	0.185055	0.894878	-0.309226	-0.442473	0.221733	-0.320501	0.275778	0.0769992	0.397572	-0.899434	-0.0110535	0.797851	0.433686	-0.456554	0.3693	1.37047	-0.0825167	0.343286	0.582697	0.640918	0.725201	0.313134	-0.0511424	-0.223484	-0.129232	-0.252992	-0.864102	0.583648	-0.902306	-0.334522	-0.457562	-0.321405	0.764907	0.552533	0.78598	0.463574	0.673541	0.601048	-0.21038	0.345655	-0.588676	-0.551103	-0.923212
	Phosphatidylcholine (PC)	1-palmitoleoyl-2-linolenoyl-GPC (16:1/18:3)*	1-palmitoleoyl-2-linolenoyl-GPC (16:1/18:3)*	-0.277328	-0.158277	-0.0509356	-0.198601	0.260148	0.0785683	0.217446	0.442448	-0.0381595	-0.159569	0.0792206	-0.456589	0.141303	-0.456589	-0.0920206	-0.0544619	-0.120414	-0.0980853	-0.19023	0.0379228	-0.0651612	0.251649	-0.0617205	0.166527	-0.107251	-0.193821	0.0652001	0.26457	0.173646	-0.00455452	0.0217034	0.0135625	0.295724	-0.0726229	0	-0.035962	0.0399589	0.291713	0.0499745	-0.169011	0.300851	0.366097	0.620444	-0.0524884	-0.13061	0.736046
	Phosphatidylcholine (PC)	1-palmitoleoyl-2-linoleoyl-GPC (16:1/18:2)*	1-palmitoleoyl-2-linoleoyl-GPC (16:1/18:2)*	-0.248936	-0.16186	-0.0357364	-0.173837	0.0962538	0.0316736	0.0196405	0.10615	-0.137066	-0.0886886	0.0875531	-0.159728	0.139922	-0.370762	-0.17238	0.0678059	-0.0467362	-0.119752	-0.0910196	0.118225	0.123602	0.611262	-0.170891	-0.0161906	0.0344162	-0.175659	0.0161973	0.187442	0.173801	-0.0446659	-0.123912	0.338973	0.123765	-0.109122	-0.201081	0.0349047	-0.148935	0.0641414	0.0159326	0.124794	-0.107787	0.51501	0.323577	-0.119231	-0.158371	0.425235
	Lysophospholipid	1-palmitoleoyl-GPC (16:1)*	1-palmitoleoyl-GPC (16:1)*	-0.31462	-0.342667	0.307408	0.129648	0.0698906	0.00802326	-0.00844129	0.545793	-0.225165	-0.0664682	0.0960234	-0.273232	0.242631	-0.592116	-0.0841946	-0.011747	0.0254651	-0.354152	-0.240016	0.0985972	0.377963	0.60247	-0.314898	-0.00808815	0.40281	-0.361586	-0.077392	0.306653	0.598749	-0.101083	-0.145135	0.089341	0.33836	0.0588467	-0.195837	0.0541302	-0.242894	-0.0329416	0.171634	0.29925	-0.124491	0.0865395	0.387152	-0.0147425	-0.203549	0.296994
	Monoacylglycerol	1-palmitoleoylglycerol (16:1)*	1-palmitoleoylglycerol (16:1)*	-0.602804	0.089624	0.492348	0.686241	0.495983	-0.142176	-0.0487486	0.961368	0.0513129	0.483746	-0.322446	-0.361833	-0.594512	-0.0677865	0.151197	-0.358238	-0.499433	0.00256346	0.870738	-0.247199	0.00704943	0.55442	0.120922	0.478185	0.321338	-0.0823714	-0.285434	0.50891	0.449419	-0.583732	-0.117782	-0.573313	0.148134	-0.376707	-0.609273	0.27699	0.00838742	0.450943	-0.112427	-0.00257005	0.256298	0.25166	0.555885	-0.985798	-0.981919	-0.133883
	Phosphatidylcholine (PC)	1-palmitoyl-2-arachidonoyl-GPC (16:0/20:4n6)	1-palmitoyl-2-arachidonoyl-GPC (16:0/20:4n6)	-0.0557095	0.0476177	0.0012459	-0.0761118	0.0691758	0.0622624	-0.12323	-0.0266753	-0.0357681	0.119598	0.0664166	0.0579096	-0.0976273	-0.0164689	0.0913239	-0.0925368	-0.149591	0.00747346	0.119475	0.0551138	-0.103542	0.0693617	0.115332	-0.0980749	0.0998397	0.0573108	0.129938	-0.13363	-0.0885956	-0.188125	0.0609303	0.374446	-0.127648	-0.124858	0.154826	-0.0114296	-0.0234441	0.0671512	-0.0865435	0.162035	0.0424841	0.476409	0.0905738	-0.137542	-0.164635	-0.0311621
	Phosphatidylethanolamine (PE)	1-palmitoyl-2-arachidonoyl-GPE (16:0/20:4)*	1-palmitoyl-2-arachidonoyl-GPE (16:0/20:4)*	0.024328	0.134489	0.0422797	-0.129472	0.15915	0.0453284	-0.0993919	0.136241	0.0043632	0.253996	-0.042156	0.192533	-0.207583	0.243281	0.115829	-0.176192	-0.142094	-0.0344918	0.276635	0.0602913	-0.379955	-0.341449	0.251478	-0.168734	-0.035921	-0.113299	0.110764	-0.36333	-0.332604	-0.483791	-0.191158	0.312681	-0.354694	-0.515242	0.25348	-0.0434056	0.0463641	0.079547	-0.00438232	0.128143	-0.011032	0.271077	0.601677	-0.183834	-0.162654	0.0580542
	Phosphatidylinositol (PI)	1-palmitoyl-2-arachidonoyl-GPI (16:0/20:4)*	1-palmitoyl-2-arachidonoyl-GPI (16:0/20:4)*	0.0640827	0.0174413	0.268777	0.250101	0.238102	0.0839441	0.178137	0.397345	-0.191443	0.206905	0.139057	-0.0281339	-0.334847	-0.390085	0.22119	-0.0376122	-0.380244	-0.372597	-0.000853939	-0.0188816	-0.210058	-0.120443	-0.104959	-0.0849104	-0.0378728	-0.320969	0.196988	-0.323696	0.0845171	-0.423345	0.0866966	0.330898	-0.140803	-0.349104	-0.139904	0.0758519	0.00085321	0.104552	-0.0405912	0.232148	0.0825275	0.185782	0.325852	-0.200186	-0.349874	0.176113
	Phosphatidylcholine (PC)	1-palmitoyl-2-dihomo-linolenoyl-GPC (16:0/20:3n3 or 6)*	1-palmitoyl-2-dihomo-linolenoyl-GPC (16:0/20:3n3 or 6)*	0.00627327	-0.0525831	0.141072	-0.0236772	-0.116968	0.171677	-0.292454	0.114371	-0.0665502	0.0655842	0.143469	-0.00631287	0.0720586	-0.158451	-0.0182153	0.0426256	-0.0510878	-0.237612	-0.1112	0.155923	0.158382	0.45189	0.134546	-0.0909325	0.32513	0.167481	0.106399	0.0862382	0.067374	-0.0521301	-0.070177	0.544304	0.186328	-0.0364538	-0.256798	0.0975681	-0.214274	-0.0435127	0.0348747	0.474291	-0.18289	0.598411	-0.0996551	-0.156634	0.249497	-0.186281
	Phosphatidylcholine (PC)	1-palmitoyl-2-docosahexaenoyl-GPC (16:0/22:6)	1-palmitoyl-2-docosahexaenoyl-GPC (16:0/22:6)	0.000861107	0.091879	-0.0781725	-0.221143	0.0712787	0.04957	0.00344697	-0.0906228	-0.00801725	0.187262	0.0352399	0.0656862	-0.0645518	-0.0351872	0.150161	-0.0149915	-0.168553	0.00937278	-0.000861849	0.0321194	-0.122578	0.126684	0.0192091	-0.0167054	0.0910192	-0.090036	0.0676179	-0.152893	-0.076727	-0.126727	0.00309414	0.421142	-0.0673354	-0.069107	-0.0922982	-0.00966608	-0.0406722	0.0586948	-0.119263	0.264866	0.0548637	0.50395	0.261522	-0.182531	-0.171997	0.209695
	Phosphatidylethanolamine (PE)	1-palmitoyl-2-docosahexaenoyl-GPE (16:0/22:6)*	1-palmitoyl-2-docosahexaenoyl-GPE (16:0/22:6)*	-0.136399	0.400345	-0.161352	-0.143793	0.0836232	0.243833	0.438728	0.0788006	0.339191	0.510045	-0.251463	0.0432316	0.0824783	0.417095	0.0454207	-0.280156	-0.117035	0.0702241	0.0852305	0.197061	-0.686083	-0.582616	0.130616	-0.21696	-0.309588	0.134157	0.251052	-0.157373	-0.245119	-0.152758	-0.302887	0.409379	-0.115548	-0.119851	-0.283191	-0.164841	-0.0776404	-0.0470117	-0.235903	0.0278022	-0.0285973	0.347624	0.954806	-0.114288	-0.13796	0.789964
	Phosphatidylcholine (PC)	1-palmitoyl-2-gamma-linolenoyl-GPC (16:0/18:3n6)*	1-palmitoyl-2-gamma-linolenoyl-GPC (16:0/18:3n6)*	0.0469118	0.221348	0.120351	0.0336319	0.202533	0.0142904	0.318588	0.42767	0.132499	0.154062	-0.196558	-0.241218	-0.321377	0.0329672	0.0150831	-0.482189	-0.293063	0.026881	-0.269664	-0.0766822	-0.682301	-0.682301	-0.518948	-0.0584507	-0.0642176	-0.393809	0.264156	-0.274889	-0.0191791	-0.390287	0	0.543273	-0.110357	-0.495044	0.165676	-0.192632	0.108914	0.00360326	-0.422654	-0.0377167	0.179746	0.6244	0.0532948	-0.359203	-0.291575	0.352794
	Phosphatidylcholine (PC)	1-palmitoyl-2-linoleoyl-GPC (16:0/18:2)	1-palmitoyl-2-linoleoyl-GPC (16:0/18:2)	-0.011561	0.0445091	-0.0147422	0.0123588	0.0545284	0.025166	0.0664335	0.0389806	-0.0429754	-0.000100913	0.0099596	-0.0401977	-0.0307407	-0.0634081	0.0194476	-0.00582997	-0.0211873	-0.0955132	0.0344933	0.0582441	-0.0870021	0.282262	-0.0145703	0.000100903	0.304066	-0.0322932	0.0539	-0.0262493	0.0555976	-0.0498191	-0.0103439	0.518141	-0.0194356	-0.0551923	-0.0354272	0.0323558	-0.0115093	-0.00714099	-0.000554424	0.356402	0.0144957	0.661196	0.0962439	-0.0634682	-0.0591094	0.0648753
	Phosphatidylethanolamine (PE)	1-palmitoyl-2-linoleoyl-GPE (16:0/18:2)	1-palmitoyl-2-linoleoyl-GPE (16:0/18:2)	-0.0158378	0.100622	0.0125738	-0.0923614	0.0359594	-0.147347	0.382616	0.266909	-0.0154161	-0.0805287	-0.212732	-0.173267	-0.127952	0.0261301	-0.11134	-0.162562	0.018282	-0.159174	0.225625	0.0427805	-0.367858	-0.00220617	0.00247145	-0.120227	0.21684	-0.400428	0.00220132	-0.0888873	0.113463	-0.364997	-0.356063	0.404249	-0.177819	-0.495707	-0.035051	-0.0242131	0.0829362	-0.0101512	0.150818	0.2654	0.0157193	0.487195	0.523013	0.0303966	-0.0780308	0.332797
	Phosphatidylinositol (PI)	1-palmitoyl-2-linoleoyl-GPI (16:0/18:2)	1-palmitoyl-2-linoleoyl-GPI (16:0/18:2)	0.161908	0.0596648	0.160149	0.0758986	0.336047	0.156487	0.348489	0.225449	-0.420465	0.148138	-0.0150959	-0.196489	-0.447578	-0.626033	0.0881251	-0.0900308	-0.220615	-1.31651	-0.0773066	-0.00871758	-0.306296	-0.136437	-0.27452	0.00688501	-0.0390222	-0.516927	0.292655	-0.211974	0.181465	-0.447882	0.0995967	0.372299	-0.0438808	-0.471495	-0.526201	0.124493	0.0105767	0.059055	-0.000523905	0.25326	0.00052363	0.0774851	0.146065	-0.25854	-0.294724	0.286433
	Phosphatidylcholine (PC)	1-palmitoyl-2-oleoyl-GPC (16:0/18:1)	1-palmitoyl-2-oleoyl-GPC (16:0/18:1)	-0.111703	-0.0165046	0.0680003	0.0469015	-0.00455763	0.0810956	-0.0223931	0.220972	-0.192036	0.0892615	0.017108	-0.125023	0.0489188	-0.137223	0.0213845	0.0101338	-0.0314462	-0.0649575	-0.166371	0.0443702	-0.0609148	0.28929	-0.175916	-0.0916957	0.2623	-0.236135	0.00272782	-0.00273528	0.155065	-0.0846377	-0.0684267	0.447763	0.0653195	0.046701	-0.185734	0.0471882	-0.139699	-0.056693	-0.108338	0.371375	-0.084548	0.498491	0.431713	-0.0286503	-0.176379	0.237452
	Phosphatidylethanolamine (PE)	1-palmitoyl-2-oleoyl-GPE (16:0/18:1)	1-palmitoyl-2-oleoyl-GPE (16:0/18:1)	-0.119424	-0.338853	-0.0347583	-0.444182	-0.0948887	-0.218946	-0.0205673	0.350621	-0.180708	0.0444015	-0.336294	-0.457034	0.249889	0.0572509	-0.328239	0.071129	0.683433	0.191781	0.0574112	0.164676	-0.155245	-0.0272019	-0.229325	-0.274142	0.206434	-0.0309891	-0.0314683	0.0330443	0.201784	-0.493839	-0.313638	0.296869	0.156124	-0.233232	0.0411655	0.0201528	0.271621	-0.192816	0.0781805	0.46183	-0.203902	0.0911929	0.601484	0.0650126	-0.276811	0.236252
	Phosphatidylinositol (PI)	1-palmitoyl-2-oleoyl-GPI (16:0/18:1)*	1-palmitoyl-2-oleoyl-GPI (16:0/18:1)*	0.0892007	-0.0723795	0.0789195	0.104271	0.231828	0.0816572	0.163069	0.330577	-0.649409	-0.0129195	0.0596259	-0.254222	-0.0350251	-0.631132	-0.000441859	-0.0473952	-0.0600677	-0.659637	-0.171553	0.0845707	-0.111196	0.0809368	-0.326814	-0.0679436	0.065719	-0.526551	0.109462	-0.152958	0.356005	-0.13071	0.0892513	0.248478	-0.0819843	-0.195206	-0.51735	0.273318	-0.1277	-0.0987176	0.100427	0.165883	0.000441664	0.0775198	0.311424	-0.189741	-0.283978	0.212584
	Phosphatidylcholine (PC)	1-palmitoyl-2-palmitoleoyl-GPC (16:0/16:1)*	1-palmitoyl-2-palmitoleoyl-GPC (16:0/16:1)*	-0.121534	-0.178564	0.154082	0.195456	0.103925	0.0667879	0.174288	0.663375	-0.321376	0.0256505	-0.0583436	-0.322962	0.176658	-0.339066	-0.0905518	-0.00577406	-0.0647534	-0.118963	-0.251669	-0.0540262	0.00298535	0.369473	-0.310827	-0.00487013	0.450895	-0.301472	0.0870447	0.250807	0.533274	-0.181678	-0.227234	0.473305	0.279867	-0.174044	-0.0627039	0.164535	-0.0821211	0.0245304	-0.127088	0.426198	-0.00299429	0.372857	0.839373	0.10033	-0.201893	0.447599
	Phosphatidylcholine (PC)	1-palmitoyl-2-stearoyl-GPC (16:0/18:0)	1-palmitoyl-2-stearoyl-GPC (16:0/18:0)	0.0667148	-0.119497	0.0729929	0.0649993	0.0581623	-0.102421	0.0606552	0.108944	0.0352957	0.0351826	-0.118876	-0.106236	-0.0865441	0.0294174	-0.058093	-0.000404872	0.336856	0.137992	0.012679	-0.0191168	-0.334697	-0.158556	-0.112856	-0.0321405	-0.119689	0.000404708	0.158897	-0.179221	-0.00122032	-0.239718	0.0864781	0.360953	-0.0382507	-0.219729	-0.0177352	-0.0500904	0.339525	0.0114303	-0.0633498	0.373751	-0.0953405	0.363885	-0.057364	0.155987	0.0729959	-0.0797554
	Lysophospholipid	1-palmitoyl-GPA (16:0)	1-palmitoyl-GPA (16:0)	-0.19053	0.128019	0.298876	0.1589	0.378668	0.396221	-0.0572053	0.0118125	-0.0265136	0.144543	-0.139373	-0.048329	-0.388561	-0.294876	0.103696	0.448356	-0.317759	-0.108448	0.429255	0.0698246	-0.104034	-0.179807	0.325358	0.219293	0.435737	-0.254644	-0.00594827	-0.293346	-0.1216	0.0130464	0.485985	0.0386042	-0.00218307	0.00213372	0.0403148	-0.498564	-0.334609	-0.00213828	-0.00906332	0.267506	-0.181582	0.196121	0.142619	-0.305043	-0.3426	0.159872
	Lysophospholipid	1-palmitoyl-GPC (16:0)	1-palmitoyl-GPC (16:0)	-0.0522176	-0.00409782	0.0566693	0.00812084	0.167687	0.028782	0.0455736	0.122376	-0.0921989	0.0182593	0.0663359	0.000730005	-0.0447887	-0.204707	0.0966851	-0.000730539	-0.0890466	-0.091905	-0.0693782	0.0861122	-0.00427131	0.0738904	-0.0250891	0.000926355	0.0835475	-0.159394	0.0378826	-0.0621214	0.0375606	-0.112552	0.0668238	0.100934	-0.0465254	-0.0560329	-0.13173	-0.0627556	-0.0552641	-0.00434361	-0.0349108	0.147919	0.00570169	0.273444	0.164925	-0.152683	-0.139782	0.0241769
	Lysophospholipid	1-palmitoyl-GPE (16:0)	1-palmitoyl-GPE (16:0)	-0.0220696	-0.118594	0.086577	0.101414	0.171978	0.0183713	0.0501868	0.199549	-0.128206	-0.00017239	0.102746	-0.0620565	-0.219176	0.0152094	0.0228699	-0.134266	-0.22721	0.0225063	-0.0529847	0.0615528	-0.142331	-0.0934503	-0.17558	-0.132565	0.174731	-0.234763	0.0196709	-0.271727	0.0264153	-0.293325	0.00017236	0.0477822	-0.239123	-0.228877	-0.0926939	-0.0207718	-0.233567	-0.0789614	0.251731	0.151337	-0.0716432	0.106095	0.324476	-0.0273244	0.027657	0.0981955
	Lysophospholipid	1-palmitoyl-GPG (16:0)*	1-palmitoyl-GPG (16:0)*	-0.040195	0.396549	0.306652	0.888926	0.817724	-0.0497273	0.657491	0.449365	0.318889	0.0438153	-0.480319	-0.706145	-0.660028	-0.0372417	-0.551413	-0.603714	-0.0631226	-0.39748	0.994097	0.568377	-0.146217	-0.603557	0.137066	0.203851	-0.352989	0.0926714	0.211303	-0.476405	0.401877	-0.324068	-0.272151	-0.248612	-0.147265	-0.46214	0.330023	-0.0230806	0.0235341	0.484313	0.741963	0.337554	-0.0195333	0.247464	0.568438	-0.539459	-0.535108	0.362453
	Lysophospholipid	1-palmitoyl-GPI (16:0)	1-palmitoyl-GPI (16:0)	0.354607	0.532569	1.04316	1.23318	1.27143	0.717236	0.721873	0.414532	-0.128622	0.302681	0.71572	0.10425	-0.573804	-0.175768	0.644643	-0.0451585	-1.32034	-0.479579	0.863275	1.14251	0.0361701	-1.04834	0.749658	0.440512	-0.205939	-0.796036	-0.160817	-0.76475	-0.694392	0.0310377	1.01255	-0.181089	-0.167124	-0.648339	-0.564899	-0.448907	0.437783	0.730135	-0.235598	-0.642635	0.221699	-0.537808	0.551883	-0.844243	-0.825863	0.444737
	Monoacylglycerol	1-palmitoylglycerol (16:0)	1-palmitoylglycerol (16:0)	-0.299171	0.313187	0.108862	0.255216	0.201673	-0.142966	0.59413	0.161504	0.0448598	0.31397	-0.111424	-0.396354	-0.00681918	-0.0862588	0.119171	-0.506299	-0.254995	-0.0924666	0.927597	-0.0603681	-0.0754421	0.681858	0.0676041	0.150301	-0.192697	0.186179	-0.0505206	0.867683	-0.0316638	0.0783511	0.383444	0.649359	-0.336007	-0.568101	-0.335081	-0.0472313	0.00677299	0.523386	0.220168	0.529222	-0.0591471	0.597619	-0.382023	-0.850071	-0.368196	0.110332
	Monoacylglycerol	1-pentadecanoylglycerol (15:0)	1-pentadecanoylglycerol (15:0)	-0.432236	0.328138	-0.0213401	0.308958	0.390576	-0.147371	0.16483	0.094168	0.0752788	0.184673	-0.132026	-0.105044	-0.695599	-0.340503	0.0562966	-0.22367	-0.329523	-0.442335	0.84071	0.00938919	-0.152342	0.0452743	0.225525	0.275043	0.121124	0.0469581	-0.0520708	0.847219	0.0190382	-0.508597	0.196632	-0.0199129	-0.185324	-0.442537	-0.325685	0.152514	-0.00947819	0.288513	0.2387	0.074764	0.240704	0.205162	-0.163218	-0.628425	-0.650167	-0.277874
	Histidine Metabolism	1-ribosyl-imidazoleacetate*	1-ribosyl-imidazoleacetate*	0.350096	0.258419	-0.694475	-0.75884	0.124654	0.415539	0.564281	-0.882805	-0.397896	-0.0275386	0.176434	-0.209684	-0.83665	0.0382346	0.522343	-0.265245	-0.6671	-0.144726	1.0407	0.211232	-0.577961	0.17541	0.87095	0.14078	-0.232036	-0.00179649	0.0520716	-1.03717	-1.35158	-0.584553	0.178313	-0.736	-0.966159	-1.03075	0.651036	0.0477116	0.0515064	0.101196	-1.14007	0.247259	-0.0134259	0.0751489	0.547418	-0.256211	-0.479458	0.00179326
	Phosphatidylcholine (PC)	1-stearoyl-2-arachidonoyl-GPC (18:0/20:4)	1-stearoyl-2-arachidonoyl-GPC (18:0/20:4)	-0.0030796	0.124117	-0.0116469	-0.0538027	0.130127	-0.00929379	-0.0650999	-0.0506885	0.222437	0.121425	0.0349965	0.114916	-0.11272	0.154174	0.110757	-0.143333	-0.0977321	0.177548	0.0504539	0.000131916	-0.170502	-0.00570398	0.018936	-0.000131934	-0.122357	0.0439723	0.166018	-0.226972	-0.175806	-0.127314	0.0611242	0.339517	-0.179704	-0.0128402	0.208831	-0.161974	0.0382587	0.113036	-0.203921	0.0474623	0.117884	0.577636	-0.0622286	-0.189435	0.0220838	-0.131876
	Phosphatidylethanolamine (PE)	1-stearoyl-2-arachidonoyl-GPE (18:0/20:4)	1-stearoyl-2-arachidonoyl-GPE (18:0/20:4)	0.0176975	0.306351	-0.0343087	-0.134388	0.135232	-0.0474381	0.0434489	-0.00173157	0.311243	0.266433	-0.0786317	0.279337	-0.213112	0.361083	0.178392	-0.376945	-0.13167	0.116956	0.280004	-0.0356878	-0.426543	-0.497617	0.205458	-0.11068	-0.397907	0.00172858	0.170503	-0.311699	-0.341599	-0.424708	-0.137748	0.193548	-0.434483	-0.376994	0.39999	-0.211478	0.0604987	0.126722	-0.123108	-0.100218	0.207458	0.271723	0.42618	-0.204706	-0.0419865	0.121366
	Phosphatidylinositol (PI)	1-stearoyl-2-arachidonoyl-GPI (18:0/20:4)	1-stearoyl-2-arachidonoyl-GPI (18:0/20:4)	0.0133782	-0.0264288	0.0379814	0.0674755	0.119691	-0.0349173	-0.0459842	0.0164959	0.0247313	0.0842278	0.0839959	0.120533	-0.196016	-0.254965	0.163547	-0.150405	-0.182377	-0.054099	0.0307128	-0.145705	-0.123221	0.0135598	0.00108273	-0.0135955	-0.0854171	-0.120894	0.0432725	-0.225808	0.0152652	-0.18955	0.0681232	0.205145	-0.137925	-0.0811806	0.152295	-0.0852242	-0.0361597	0.0755649	-0.176421	0.0843228	0.089766	0.307055	0.17592	-0.122891	-0.0616559	-0.0650978
	Phosphatidylserine (PS)	1-stearoyl-2-arachidonoyl-GPS (18:0/20:4)	1-stearoyl-2-arachidonoyl-GPS (18:0/20:4)	0.562204	-1.3308	-0.778728	-1.3308	-0.275328	-0.865214	0.000772132	-0.684736	-0.146925	0.785442	-0.341456	0.00866319	0.479991	0.102573	0.0401967	0.443978	1.61514	-0.000772729	-1.3308	-0.133949	-0.105894	-0.228474	-0.114008	-0.0921087	0.233786	0.94301	0.429902	0.0446524	-0.140005	-1.3308	0.573724	1.28779	-0.406885	-1.3308	0.632752	-0.0746255	1.57881	-0.0462468	0.437988	1.41933	-0.305565	-1.3308	-0.569734	0.826998	-0.00718044	-0.877054
	Phosphatidylcholine (PC)	1-stearoyl-2-docosahexaenoyl-GPC (18:0/22:6)	1-stearoyl-2-docosahexaenoyl-GPC (18:0/22:6)	0.0350988	0.214867	-0.108026	-0.0352183	-0.043007	-0.0354704	0.169763	-0.190604	0.365618	0.256907	-0.0729624	0.0966499	-0.0333222	0.294465	0.170857	-0.0722721	-0.0865768	0.240442	-0.115651	-0.0373949	-0.282624	0.00412331	-0.0721425	0.0522251	-0.0825678	-0.167089	0.0535996	-0.285786	-0.0792464	-0.0909797	-0.0180958	0.410705	-0.10849	0.0133094	-6.82648e-05	-0.199885	6.82601e-05	0.124305	-0.17122	0.258506	0.195288	0.664443	0.229734	-0.0211687	0.111453	0.26046
	Phosphatidylethanolamine (PE)	1-stearoyl-2-docosahexaenoyl-GPE (18:0/22:6)*	1-stearoyl-2-docosahexaenoyl-GPE (18:0/22:6)*	-0.177186	0.526896	-0.213919	0.0277506	-0.0642326	-0.151988	0.54562	-0.0605341	0.580073	0.355101	-0.379297	0.017178	-0.0472524	0.506369	0.00386007	-0.470443	0.0171643	-0.0204688	0.186893	0.0350313	-1.20098	-0.548541	0.0399557	-0.371418	-0.470067	0.188717	0.0840956	-0.13258	-0.191078	-0.0833606	-0.351541	0.457618	-0.311688	-0.132107	0.155547	-0.372676	-0.00387503	-0.0172201	-0.183753	-0.129168	0.127392	0.64307	0.664202	0.0479434	0.112005	0.780453
	Phosphatidylcholine (PC)	1-stearoyl-2-linoleoyl-GPC (18:0/18:2)*	1-stearoyl-2-linoleoyl-GPC (18:0/18:2)*	-0.000454921	0.0768913	0.0480171	0.0594965	0.0656301	0.0320701	0.150075	0.0709891	0.0762733	-0.0323112	-0.0158539	-0.0239813	-0.0446342	0.000454714	0.0311176	-0.0649262	0.0210751	-0.0968738	0.000814352	0.015205	-0.127787	0.23438	-0.108382	0.0188682	0.228041	-0.0594571	0.103053	-0.096662	0.0284907	-0.0387052	0.0132385	0.482666	-0.00271957	-0.0461579	-0.0509732	-0.0644425	-0.00728555	0.0320311	-0.0771349	0.288419	0.0648552	0.656295	-0.0819936	-0.17129	-0.0794051	-0.0176619
	Phosphatidylethanolamine (PE)	1-stearoyl-2-linoleoyl-GPE (18:0/18:2)*	1-stearoyl-2-linoleoyl-GPE (18:0/18:2)*	-0.0631569	0.287787	0.0370572	-0.0368153	0.0594577	-0.162525	0.475215	0.22591	0.115708	-0.0377986	-0.221383	-0.0726364	-0.148776	0.141384	-0.0127913	-0.248248	0.13374	-0.38562	0.25543	0.0126297	-0.391586	-0.347878	-0.0728278	-0.113568	-0.120935	-0.240754	0.13456	-0.155861	0.0565815	-0.377971	-0.278451	0.19927	-0.28138	-0.472333	0.0139281	-0.143136	0.0799687	0.102338	0.0288852	0.0212376	0.164332	0.31755	0.280567	-0.14098	-0.191141	0.188956
	Phosphatidylinositol (PI)	1-stearoyl-2-linoleoyl-GPI (18:0/18:2)	1-stearoyl-2-linoleoyl-GPI (18:0/18:2)	0.144645	0.0619302	0.150247	0.154254	0.346156	-0.00265131	0.296835	0.257248	-0.251338	0.0691537	0.0586374	-0.0847003	-0.170579	-0.499942	0.000452676	-0.111405	-0.12753	-0.654046	-0.0608805	-0.0537881	-0.260816	0.0267045	-0.137074	0.0129132	-0.0583624	-0.399439	0.164677	-0.209202	0.145212	-0.130267	0.158713	0.238112	-0.056944	-0.186467	-0.49077	0.0861429	-0.0361415	0.0134833	-0.0270339	-0.000452881	0.0562383	0.122627	0.131352	-0.133027	-0.0823215	0.0388473
	Phosphatidylcholine (PC)	1-stearoyl-2-oleoyl-GPC (18:0/18:1)	1-stearoyl-2-oleoyl-GPC (18:0/18:1)	-0.0938188	0.0295622	0.0249961	0.082621	0.0290808	0.0574683	0.0490241	0.208554	-0.107625	-0.0156517	0.0113859	-0.0921902	0.114981	-0.12024	-0.0437934	-0.020848	0.0739334	-0.117131	-0.136846	-0.00826169	-0.0107537	0.149844	-0.258184	-0.0996625	0.120305	-0.221731	0.0149249	-0.111154	0.13986	-0.0200083	-0.0459598	0.211824	-0.0256639	0.0805134	-0.179203	0.0241998	-0.135022	0.00819399	-0.0474522	0.244798	-0.0251549	0.334331	0.313311	-0.0675673	-0.126407	0.0727196
	Phosphatidylethanolamine (PE)	1-stearoyl-2-oleoyl-GPE (18:0/18:1)	1-stearoyl-2-oleoyl-GPE (18:0/18:1)	-0.132526	0.265084	0.129937	0.0124747	0.0115909	-0.153956	0.412682	0.504622	0.0132462	0.0905524	-0.340154	-0.389059	0.202172	0.120872	-0.297049	-0.141501	0.610149	-0.508973	0.204685	0.209451	-0.374072	-0.481499	-0.189739	-0.299129	-0.287704	-0.132218	0.231611	-0.0117269	0.282948	-0.272868	-0.381227	-0.0156297	-0.0531659	-0.206399	-0.0812994	-0.128552	0.0538268	-0.12465	0.138205	0.101942	-0.128065	0.0918656	0.483142	0.0276976	-0.184107	0.4941
	Phosphatidylinositol (PI)	1-stearoyl-2-oleoyl-GPI (18:0/18:1)*	1-stearoyl-2-oleoyl-GPI (18:0/18:1)*	0.0222894	0.0455193	-0.0537856	0.090165	0.379647	-0.146927	0.0457613	0.274554	-0.474023	-0.10021	0.117969	-0.161522	0.064117	-0.756671	-0.247862	0.0763052	0.101218	-0.781669	-0.179939	0.0962868	-0.185972	0.119272	-0.447775	-0.0187741	0.0698945	-0.783438	0.0711269	-0.0680785	0.220337	-0.0777604	0.186137	-0.221088	-0.144593	-0.0499435	-0.988615	0.238994	-0.143575	0.0184281	-0.113754	0.0394255	0.129028	0.084921	0.265483	-0.144282	-0.0983023	-0.128109
	Lysophospholipid	1-stearoyl-GPC (18:0)	1-stearoyl-GPC (18:0)	0.0289751	0.111771	0.0752678	0.034732	0.220685	-0.0185583	0.115492	0.0972368	0.140971	0.0633109	0.0869143	0.144225	-0.0747134	0.00147753	0.215703	-0.03699	-0.0659823	0.115104	-0.110302	0.0602617	-0.069648	-0.0200892	-0.104707	0.117083	-0.072495	-0.224958	0.0861729	-0.192843	-0.00147972	-0.165506	0.136258	0.117456	-0.0720298	-0.0684772	-0.163722	-0.163263	-0.00968357	0.0999023	-0.167589	0.0372083	0.13019	0.387227	0.0424395	-0.269127	-0.0951192	-0.0805952
	Lysophospholipid	1-stearoyl-GPE (18:0)	1-stearoyl-GPE (18:0)	-0.00401154	-0.00786454	0.104546	0.130276	0.246453	-0.14566	0.0218792	0.200636	0.0171238	0.0187048	0.018769	0.0670833	-0.165946	0.00342716	0.194145	-0.139153	-0.168937	0.109352	0.0386036	0.102764	-0.100389	-0.113575	-0.176962	-0.0820594	-0.113076	-0.262617	0.0280016	-0.216612	-0.00343894	-0.240416	0.0619291	-0.011741	-0.191738	-0.115291	-0.0626359	-0.142984	-0.197776	-0.0230669	0.0109172	0.0137387	0.0711142	0.102789	0.233552	-0.109554	-0.00994609	0.0289773
	Lysophospholipid	1-stearoyl-GPI (18:0)	1-stearoyl-GPI (18:0)	0.156906	0.429583	0.842243	1.10729	0.851735	0.55177	0.473995	0.184048	0.0977292	0.16418	0.502641	0.19676	-0.343714	-0.0113307	0.400762	-0.372544	-1.21179	-0.271985	0.582168	0.914265	-0.00736195	-1.02192	0.71182	0.275147	-0.333798	-0.482891	-0.303371	-0.935686	-0.720042	0.129071	0.757623	-0.210667	-0.255502	-0.366857	-0.498981	-0.847316	0.0669725	0.35562	-0.549675	-0.848242	0.00730815	-0.293088	0.16218	-0.852975	-0.684049	0.248922
	Phosphatidylcholine (PC)	1,2-dilinoleoyl-GPC (18:2/18:2)	1,2-dilinoleoyl-GPC (18:2/18:2)	-0.011787	-0.0513858	0.0427996	0.0398951	0.153963	-0.00385353	0.150705	0.161398	-0.116342	-0.195017	0.0326016	-0.0945652	-0.188557	-0.225337	-0.105144	0.0261724	-0.125322	-0.533348	0.0383222	0.153575	-0.0824258	0.09107	-0.220761	0.0244684	-0.02514	-0.0900339	0.0968723	-0.0761932	0.0331938	-0.229992	0.00383874	0.336788	0.0427285	-0.29168	-0.0260566	0.0229287	-0.0896615	0.0113652	0.0966517	0.235779	-0.00764259	0.320259	0.0310737	-0.0872953	0.00411713	-0.0576915
	Phosphatidylethanolamine (PE)	1,2-dilinoleoyl-GPE (18:2/18:2)*	1,2-dilinoleoyl-GPE (18:2/18:2)*	-0.023213	0.0231946	0.0226864	-0.0864475	-0.18422	-0.285191	0.555597	0.14305	0.204884	-0.453981	-0.586733	-0.208163	-0.612735	0.0245225	-0.145023	-0.136223	0.125826	-0.199177	0.145746	0.143225	-0.133672	-0.399158	0.189138	-0.0653127	-0.720192	-0.0299085	0.0515962	-0.0876866	0.191784	-0.436566	-0.414929	0.405117	-0.133992	-0.835989	0.59028	-0.127528	0.148996	0.125249	0.274366	0.298712	0.159022	0.382898	0.0528812	0.339484	-0.0354447	-0.0617696
	Phosphatidylcholine (PC)	1,2-dioleoyl-GPC (18:1/18:1)	1,2-dioleoyl-GPC (18:1/18:1)	-0.0429552	0.0258936	0.0565664	-0.211832	-0.156884	-0.057244	0.15331	0.273441	-0.177294	0.144178	0.214515	0.0556143	0.237734	-0.248457	-0.369371	-0.0178484	0.139419	-0.441355	-0.0105159	-0.054052	0.250375	0.661414	0.0221104	-0.300373	0.333654	0.0326711	-0.309314	0.261593	0.149498	0.143211	-0.267441	0.0607532	0.0981345	0.1646	-0.356099	0.0700074	-0.176767	-0.0454551	0.154172	-0.0650715	-0.502357	0.520746	-0.104887	-0.0835622	-0.190185	-0.212091
	Phosphatidylcholine (PC)	1,2-dipalmitoyl-GPC (16:0/16:0)	1,2-dipalmitoyl-GPC (16:0/16:0)	0.0505001	-0.18762	-0.0381118	-0.159589	-0.0408815	-0.169015	-0.0440489	-0.00502436	-0.102524	0.0707338	-0.136333	-0.110106	-0.123711	-0.13159	-0.0109213	0.00499924	0.370386	0.14161	0.157132	-0.0918776	-0.208529	0.130355	0.0779285	-0.0179539	0.291322	0.169508	0.0821917	-0.107403	-0.020167	-0.199612	0.0187892	0.432436	0.0177421	-0.152605	0.343358	0.0076645	0.354272	0.0566182	-0.00898407	0.484161	-0.0629437	0.470556	-0.191288	0.154591	0.088753	-0.220511
	Phosphatidylethanolamine (PE)	1,2-dipalmitoyl-GPE (16:0/16:0)*	1,2-dipalmitoyl-GPE (16:0/16:0)*	0.347513	-0.580914	-0.254864	-0.348298	0.0276187	-0.281482	-0.0813898	0.0109325	-0.0817311	0.621761	-0.319469	-0.145224	0.265049	-0.0693126	-0.0643314	0.45924	1.31603	0.430738	0.37639	0.234783	0.0610575	-0.184407	-0.0398906	-0.0349929	0.221099	0.434978	0.269178	0.0427061	0.0516232	-0.850054	-0.0138202	0.790131	-0.0110534	-0.509329	0.475497	0.124001	0.958093	-0.163839	0.294129	0.998124	-0.205096	-0.393508	-0.184076	0.369843	-0.110797	-0.337349
	Glycolysis, Gluconeogenesis, and Pyruvate Metabolism	1,5-anhydroglucitol (1,5-AG)	1,5-anhydroglucitol (1,5-AG)	0.395264	0.233741	-0.746028	-0.421485	0.0491634	-0.00439576	0.00631015	-0.365893	-0.324926	0.156431	0.00437652	0.361234	-0.627121	-0.477424	0.255712	0.00739041	-0.706011	-0.512532	0.0646083	0.0110894	-0.944404	0.032073	0.101771	0.038935	-0.0885071	0.195106	0.244929	-0.559075	0.191438	-0.596783	0.469054	0.448321	-0.481351	-1.00999	-0.512611	0.292854	0.103373	0.258575	-0.401407	-0.0252262	0.0243006	0.213498	-0.366369	-0.572739	-0.685801	-0.575973
	Long Chain Monounsaturated Fatty Acid	10-heptadecenoate (17:1n7)	10-heptadecenoate (17:1n7)	-0.127755	0.106983	0.163513	0.178259	0.620945	-0.296877	-0.227786	-0.12527	-0.145975	0.26643	-0.0287023	-0.507228	-0.369087	-0.564736	-0.0883077	0.0286277	-0.104439	-0.256049	0.914031	0.24825	-0.0464015	-0.0950387	0.307803	0.474772	-0.247617	-0.0782102	-0.0941557	0.536699	0.0279014	0.726124	0.568125	-0.429401	0.480151	0.522583	0.197825	0.607186	0.391272	0.411423	0.170945	0.155886	0.0651772	-0.360423	0.196054	-1.04195	-0.745348	-0.370715
	Long Chain Monounsaturated Fatty Acid	10-nonadecenoate (19:1n9)	10-nonadecenoate (19:1n9)	-0.282615	0.0415729	0.267295	0.260167	0.517518	-0.358983	-0.416423	-0.0395501	-0.177129	0.0591478	-0.0619534	-0.584521	-0.363275	-0.527215	-0.271011	0.018862	-0.126918	-0.377899	0.833088	0.333591	0.196446	0.0130988	0.318698	0.200255	-0.161167	0.179552	-0.290203	0.537208	0.0716302	0.535228	0.335712	-0.344493	0.278588	0.405758	-0.0132727	0.520477	0.0633434	0.314786	0.273643	0.235921	-0.121191	-0.126316	-0.121197	-1.20412	-1.00006	-0.580581
	Medium Chain Fatty Acid	10-undecenoate (11:1n1)	10-undecenoate (11:1n1)	-0.460951	-0.197113	0.649698	0.49919	0.162724	-0.372587	-0.237689	0.674688	1.24416	-0.393757	-0.508079	-0.487493	0.634795	-0.0905939	-0.398072	-0.00979426	0.272862	0.680974	-0.523248	-0.486428	-0.00171433	0.148098	-0.451516	0.367783	-0.25732	-0.32031	0.262464	0.875864	0.228064	0.878687	0.00821648	0.0017114	1.10009	0.888138	0.389122	-0.242433	0.474835	-0.350486	-0.827278	-0.434656	-0.475487	0.957592	-0.501233	0.540838	1.07808	-0.329409
	Eicosanoid	12-HEPE	12-HEPE	0.86178	-0.424302	0.12123	-0.46554	0.257498	-0.919589	-0.209646	-0.380781	-0.255729	0.386649	-0.209182	-0.359446	-0.102622	0.00551992	0.113913	0.00443482	0.403675	0.621271	0.374589	-0.0128515	-0.581144	-0.286085	-0.104748	0.539273	0.324343	1.23099	0.337574	0.605341	-0.0428478	0.251376	0.754166	0.305669	-0.0854005	-0.00445457	0.253933	1.0255	0.0277696	0.0859808	0.823841	1.03404	-0.39574	-0.579512	-0.884445	-0.586101	-1.17526	-0.490635
	Eicosanoid	12-HETE	12-HETE	1.08358	-0.985378	0.640076	0.00562955	0.172948	-1.12603	-1.156	-0.238964	-1.15923	0.535331	-0.636901	-0.389673	-0.580801	-0.362012	0.522169	-0.291969	-0.301932	0.734282	0.59346	0.253011	-0.982393	0.329381	-0.630828	0.407844	1.10341	3.02544	0.0330473	1.15578	0.0191563	0.9874	0.536784	0.594304	-0.261808	-0.00566142	0.0742453	0.812224	0.0464015	-0.52836	0.782773	1.23329	-1.0792	-0.340512	-1.90952	-0.838259	-2.2216	-1.33507
	Eicosanoid	12-HHTrE	12-HHTrE	0	-1.91586	0.931471	0.744054	-0.329289	-1.91586	-1.91586	-0.499292	-1.91586	0.111854	-1.91586	0.00267776	-1.91586	-1.91586	-1.91586	-0.283689	-1.91586	-0.96803	-0.416405	-0.685816	-0.50904	1.48207	-1.91586	-0.321479	1.43106	3.53368	-1.91586	1.98617	0.232041	1.29571	-1.91586	0.973495	-1.91586	-0.247361	-1.91586	-0.137122	0.0161181	-1.91586	-0.825737	0.596797	-0.154196	0.139021	-1.91586	-1.91586	-1.88118	-1.91586
	Fatty Acid, Dihydroxy	12,13-DiHOME	12,13-DiHOME	-0.113819	0.153042	0.0301432	-0.146197	0.192408	-0.800978	-0.263672	-0.424958	0.155161	-0.0145647	-0.0425899	-0.783514	0.117765	-0.127899	-0.635416	0.178488	0.638924	0.28193	-0.145477	-0.324954	-0.242871	0.101037	0.00221871	0.116498	-0.781973	-0.00222365	0.219275	0.647239	0.162791	0.847243	-0.0287788	-0.446075	0.235542	0.495392	0.612247	0.706687	0.279471	0.215868	0.459462	-0.120694	0.273981	0.289283	-0.223061	-0.164838	-0.157113	-0.489566
	Fatty Acid, Monohydroxy	13-HODE + 9-HODE	13-HODE + 9-HODE	0.233964	0.0285163	-0.0351719	-0.243212	0.486006	-0.651978	-0.27839	-0.388347	-0.00121633	0.0701445	0.115449	-0.296185	-0.377487	-0.725525	-0.067805	0.0914031	0.180512	-0.43672	0.362277	-0.27353	-0.243791	-0.152063	0.178097	0.354332	-0.650645	-0.0506438	0.201985	0.320329	-0.0341099	0.0337172	0.596967	0.0316917	0.00121485	0.105639	0.160087	0.644872	0.270337	0.272838	0.443944	0.0121596	0.303611	-0.234592	-0.278995	-0.487358	-0.418702	-0.602298
	Docosanoid	14-HDoHE/17-HDoHE	14-HDoHE/17-HDoHE	0.585007	-0.122069	-0.0740219	-0.436985	0.435177	-0.74057	-0.14234	-0.577145	-0.0672567	0.585983	-0.177726	-0.348658	-0.305877	0.16599	0.185597	0.0766399	0.0910964	0.645025	0.703994	0.311963	-0.765343	-0.501759	0.078415	0.471015	-0.33184	1.11486	0.454544	0.595863	-0.0654026	-0.137562	0.882226	0.210758	-0.0304115	0.0295139	0.181165	1.30259	0.0928855	0.14191	0.873675	0.931338	-0.319923	-1.06982	-0.582628	-0.91513	-1.49864	-0.331131
	Fatty Acid, Monohydroxy	16-hydroxypalmitate	16-hydroxypalmitate	-0.00526596	0.352719	0.238376	0.273962	0.367412	-0.251726	-0.343167	-0.438433	-0.226407	0.234115	0.481457	-0.35122	0.0735609	-0.716152	-0.50556	-0.172712	0.154733	-0.278118	0.100584	-0.297626	-0.163932	0.363894	-0.208261	0.0992414	-0.479259	-0.522387	-0.0762377	0.468787	0.369242	0.752358	0.229791	0.095439	0.310046	0.432509	0.137026	0.458111	0.161531	-0.149782	-0.133205	0.153653	-0.323221	0.00769641	-0.120286	-0.487985	0.00523838	-0.12951
	Fatty Acid, Branched	18-methylnonadecanoate (i20:0)	18-methylnonadecanoate (i20:0)	-0.15314	0.274027	0.25982	0.4133	0.680431	-0.616147	-0.179461	-0.155374	-0.0764408	0.0656261	-0.121425	-0.374021	-0.814422	-0.974104	0.129502	0.110575	-0.183785	-0.520618	0.78328	0.204799	-0.36398	-0.926454	0.679938	0.317114	-1.99343	1.09444	-0.102729	0.507412	0.210273	-0.109755	0.450381	-0.299923	0.137419	-0.197403	0.0899183	0.767558	0.139923	0.880215	0.934198	0.024911	0.0331563	0.0493014	-0.0255474	-4.67767	-1.46164	-0.0962536
	Benzoate Metabolism	2-(4-hydroxyphenyl)propionate	2-(4-hydroxyphenyl)propionate	-0.441489	-0.441489	-0.441489	-0.441489	-0.441489	-0.441489	-0.441489	-0.441489	-0.441489	-0.441489	-0.441489	-0.441489	-0.441489	-0.441489	-0.441489	-0.441489	-0.441489	-0.441489	-0.441489	-0.441489	-0.441489	-0.441489	-0.441489	-0.441489	-0.441489	-0.441489	-0.441489	-0.441489	-0.441489	-0.441489	-0.441489	-0.441489	-0.441489	-0.441489	-0.441489	-0.441489	-0.441489	-0.441489	-0.441489	-0.441489	-0.441489	-0.441489	0.047589	0.562497	0.192962	-0.240789
	Benzoate Metabolism	2-amino-p-cresol sulfate	2-amino-p-cresol sulfate	-3.04341	-3.04341	-3.04341	-3.04341	-3.04341	-3.04341	-3.04341	-1.71971	-3.04341	-3.04341	-3.04341	-3.04341	-3.04341	-3.04341	-3.04341	-3.04341	-3.04341	-2.32445	-3.04341	-3.04341	-3.04341	-3.04341	-3.04341	-3.04341	-3.04341	-3.04341	-3.04341	-3.04341	-2.6011	-3.04341	-3.04341	-3.04341	-3.04341	-3.04341	-3.04341	-3.04341	-3.04341	-3.04341	-3.04341	-3.04341	-3.04341	-3.04341	0.779105	1.093	0.546977	1.28955
	Lysine Metabolism	2-aminoadipate	2-aminoadipate	0.0545876	0.395619	-0.120469	0.212759	-0.226972	-0.044275	0.0576334	0.130652	0.0356975	-0.10474	-0.494252	0.957311	-0.147919	-0.294871	-0.0127187	0.0434037	-0.108532	0.0137926	-0.025588	-0.287073	-0.40601	-0.110864	-0.0479983	0.0896661	0.00134418	-0.180231	0.10037	-0.456011	0.240284	-0.28927	-0.173134	0.764773	-0.155526	-0.896181	0.502264	-0.167773	0.480386	-0.150835	0.882035	0.133806	0.0578121	0.45271	0.0913377	0.19818	-0.399888	0.424741
	Glutathione Metabolism	2-aminobutyrate	2-aminobutyrate	-0.365604	-0.115545	-0.0368651	0.127969	-0.264095	-0.111278	0.110117	0.245476	0.0303535	-0.360773	-0.118948	-0.274538	0.0327443	0.15605	-0.544033	-0.0651134	0.223271	0.46354	-0.395693	-0.229513	0.071055	0.657444	-0.420806	-0.184252	-0.544033	-0.0160492	0.0719882	0.0502069	0.035292	-0.0985071	-0.495116	-0.544033	0.115499	-0.163244	0.678012	-0.0342397	0.148362	-0.109333	0.108935	0.192518	0.274936	-0.544033	0	0.470617	0.269587	-0.0142671
	Fatty Acid, Amino	2-aminoheptanoate	2-aminoheptanoate	-0.387295	-0.230208	0.00398368	0.291217	-0.0179085	0.0319959	-0.396473	0.414031	0.199776	-0.654813	-0.45558	-0.285706	0.294615	0.134863	-0.342169	-0.0225323	0.538684	0.047894	-0.0667523	0.141242	-0.257685	0.574845	-0.0740727	-0.0932249	0.296741	0.136748	0.062153	0.0714163	0.51868	0.350967	-0.753744	-0.6028	0.180057	0.304257	0.576422	-0.00399962	-0.284552	-0.391105	-0.172931	-0.499798	-0.288067	0.464098	-0.20706	0.30701	0.205648	-0.454416
	Fatty Acid, Amino	2-aminooctanoate	2-aminooctanoate	-0.00207858	-0.0508237	-0.287576	0.00207427	0.144109	-0.541226	-0.511358	-0.243963	0.108665	-0.183871	0.0207066	0.239499	0.26838	-0.334332	-0.12829	-0.0557191	0.104605	0.399141	0.283379	0.177112	-0.255656	0.173211	0.329225	0.289069	-0.167785	0.485636	0.378638	0.285203	0.134194	0.541082	0.149672	0.149452	-0.143077	0.434452	0.366004	-0.016638	0.065676	-0.144298	-0.349627	-0.170107	-0.347295	0.702978	-0.627606	-0.186149	-0.540106	-0.139158
	Food Component/Plant	2-aminophenol sulfate	2-aminophenol sulfate	-1.13075	1.29032	-0.899276	1.23697	-0.634005	-0.00258394	-0.570553	0.0698887	-0.0104471	-0.181093	-0.873848	0.872514	0.0181727	-0.134953	-0.277077	0.0587803	-0.0500112	0.00257728	1.28339	0.538701	-0.55021	-0.0953256	0.832801	0.902903	0.106901	-0.320337	0.204851	-0.0506278	0.158084	-0.335307	0.0780697	0.0562817	-0.113245	-0.613048	0.654291	-0.380402	0.851086	-0.711855	-0.47789	-0.477969	-0.474075	-0.140885	2.86863	3.43341	3.24819	2.76986
	Monoacylglycerol	2-arachidonoylglycerol (20:4)	2-arachidonoylglycerol (20:4)	-0.448216	0.538177	0.0519173	0.428967	0.488043	0.140904	-0.209944	0.180208	0.179389	0.271807	-0.44397	-0.168453	-0.604841	0.265774	0.271252	-0.262071	-0.425484	-0.161397	0.841539	0.120642	-0.183413	-0.0385815	0.435371	0.1964	0.219584	0.35297	-0.0144865	-0.427597	-0.0612766	-0.245102	0.369827	0.198552	-0.389423	-0.212393	-0.235764	0.0142796	-0.13599	0.392622	-0.0798005	0.130449	0.058994	0.495448	0.0383266	-0.798855	-0.437318	-0.184305
	Fatty Acid Metabolism (Acyl Glycine)	2-butenoylglycine	2-butenoylglycine	-0.179058	0.0297056	0.294997	-0.328525	0.376988	0.474692	0.525123	0.169474	-0.56379	0.22226	0.506317	-0.108471	-0.512477	-0.19457	-0.430778	0.200464	0.419632	-0.420515	-0.33549	-0.0587838	0.155628	0.163497	0.13035	-0.341703	-0.60861	0.509056	-0.204813	-0.65288	-0.685923	-0.0306151	-0.789775	-0.924736	-0.784433	-0.0311712	-0.854822	0.544496	-0.170675	0.365222	0.297228	-0.461249	0.298804	-0.0655011	0.930441	0.428453	0.0552847	0.388465
	Monoacylglycerol	2-docosahexaenoylglycerol (22:6)*	2-docosahexaenoylglycerol (22:6)*	-0.0993668	0.493451	0.0545552	0.552349	0.387661	-0.116555	0.00447256	0.0404577	0.254135	0.737324	-0.151151	0.154614	-1.05665	0.242345	0.546299	-0.408444	-0.636904	-0.311171	1.37954	0.23004	-0.359239	-0.403674	0.51714	-0.145525	-0.730894	0.462691	0.0302952	-0.0189899	-0.0989564	-0.111359	0.38419	0.0225353	-0.522049	-0.138018	-0.598084	-0.0917459	0.322119	0.415761	0.0987973	-0.215582	0.395847	0.436047	0.262025	-1.16163	-0.895492	-0.00449266
	Leucine, Isoleucine and Valine Metabolism	2-hydroxy-3-methylvalerate	2-hydroxy-3-methylvalerate	-0.0164377	1.22978	-1.83567	0.543822	0.0382361	0.43148	-0.601497	-1.12047	2.728	0.101663	0.129446	0.963392	-1.3592	-1.59627	0.0694852	0.0381757	-1.84242	-1.41099	0.157506	0.0161718	-2.65286	-1.05621	0.168069	0.16435	-1.26661	0.589989	0.228477	-1.34951	-1.24081	-1.79652	0.665584	0.403564	-0.910179	-2.11604	-0.199559	0.147397	1.19329	0.115786	-0.120921	0.286322	-0.052661	-1.14854	0.108801	-0.819808	-1.17387	-0.068602
	Methionine, Cysteine, SAM and Taurine Metabolism	2-hydroxy-4-(methylthio)butanoic acid	2-hydroxy-4-(methylthio)butanoic acid	0.0217214	0.918845	-0.652314	-0.333276	0.107527	0.179123	0.24677	-0.104083	0.42032	-0.363594	-0.566645	0.0770506	-0.784387	0.21711	-0.194744	-0.176637	-0.571641	0.0640329	-0.0464063	-0.539315	-0.836812	-0.678337	0.0131266	-0.00490159	-0.365907	0.285765	-0.0587311	0.149331	-0.0797552	-0.639295	0.425386	0.331732	-0.123777	-1.02384	0.470345	-0.0391048	0.766053	-0.0285047	-0.235612	0.00487768	0.119889	-0.595812	1.09896	1.11487	2.39351	0.484404
	Fatty Acid, Dicarboxylate	2-hydroxyadipate	2-hydroxyadipate	-0.376531	-0.169714	0.669328	-0.23546	-0.181437	-0.00233647	0.334068	0.353618	0.333414	-0.123994	-0.329787	-0.198537	-0.047397	-0.209589	0.831313	-0.141675	-0.275461	0.202312	-0.0575361	-0.0639654	-0.343038	0.0238069	-0.539701	0.0252195	0.322292	0.128568	0.0181783	-0.186634	0.0731544	-0.302439	0.189644	0.568008	0.059237	-0.490099	0.41785	-0.0112445	-0.30228	-0.20595	0.00233102	0.332045	0.0934203	0.854982	-0.194411	0.223216	-0.0104469	0.130242
	Fatty Acid, Monohydroxy	2-hydroxyarachidate*	2-hydroxyarachidate*	0.288272	0.0634817	-0.394535	0.113198	0.495855	0.102865	0.00963264	-0.615614	-0.896768	0.372279	0.0787574	-0.196435	-0.670275	-1.28409	-0.270134	0.00156859	-0.849864	-1.544	0.897851	0.620341	-1.19194	-0.191423	0.671131	0.0809431	-0.702179	0.127715	0.10597	-0.386937	0.189219	-0.515637	0.0786794	-0.00157106	-0.618089	-0.742339	-0.633009	0.592814	0.517164	0.656294	0.437296	0.215083	0.0748123	-0.430497	0.143861	-1.14267	-0.773741	-0.056347
	Fatty Acid, Monohydroxy	2-hydroxybehenate	2-hydroxybehenate	-0.236697	0.234654	0.171249	0.280447	0.336396	-0.172396	-0.0895901	-0.0634393	-0.0762184	0.01097	-0.139249	-0.192575	-0.221404	-0.434425	-0.202342	-0.05357	-0.380506	-0.437921	0.397142	0.494054	-0.203816	-0.17699	0.0619679	0.136405	0.042111	-0.0221962	-0.143582	0.18147	0.233921	-0.119698	0.21472	0.30434	-0.155746	-0.353666	-0.0110917	0.105825	0.118498	0.539014	0.233099	0.183277	0.132333	0.282108	0.353212	-0.127274	-0.0800871	0.196718
	Glutathione Metabolism	2-hydroxybutyrate/2-hydroxyisobutyrate	2-hydroxybutyrate/2-hydroxyisobutyrate	-0.248894	0.123833	0.335386	-0.182198	-0.0912292	0.220899	-0.0406017	0.333814	-0.14027	-0.525288	-0.137461	-0.190158	0.0833435	-0.0242045	0.0255859	0.118992	-0.167403	0.407219	0.0129565	-0.0437637	-0.353783	0.169237	0.102425	-0.254613	-0.0544	0.0528981	-0.212493	-0.0719251	0.403059	0.249493	-0.548581	-0.439943	0.35198	-0.271028	0.396736	0.371679	0.0813223	0.0731554	0.0922076	-0.215772	-0.192286	-0.303035	0.401473	0.368992	-0.10003	0.197813
	Fatty Acid, Monohydroxy	2-hydroxydecanoate	2-hydroxydecanoate	-0.134161	0.495515	-0.0670054	0.0176156	0.171219	-0.632119	-0.115203	-0.0179315	0.494124	-0.260999	-0.488074	-0.439003	0.51	-0.419358	-0.330127	0.270153	0.307066	-0.0903828	-0.228622	-0.203859	-0.485461	-0.103689	0.12569	0.10961	-0.149693	-0.303351	0.366404	0.282298	0.543657	0.513744	0.22652	0.126637	0.530376	0.469079	1.02778	0.173715	0.599395	0.0768328	-0.10511	-0.217181	-0.109097	0.279223	-0.194609	0.0804568	0.171363	-0.186372
	Fatty Acid, Dicarboxylate	2-hydroxyglutarate	2-hydroxyglutarate	-0.323493	-0.382769	-0.601291	-0.470034	0.183728	-0.194649	0.144457	0.229905	0.239194	0.100218	-0.661813	-0.311989	-0.249212	-0.616736	-0.125003	0.0695352	-0.216228	-0.0220362	0.114421	-0.397602	-0.55211	0.176467	-0.34939	0.115905	0.123336	0.171207	0.233183	0.154411	-0.0243174	-0.518774	0.312151	0.77502	0.136606	-0.599232	0.230079	0.322911	-0.7735	-0.269006	-0.13708	1.07745	0.0726363	-0.248199	-0.0124146	0.370913	0.325443	-0.255968
	Benzoate Metabolism	2-hydroxyhippurate (salicylurate)	2-hydroxyhippurate (salicylurate)	-0.282009	-0.237108	-0.136938	0.121163	-0.408626	0.337712	-0.218473	0.662131	0.218457	-0.364598	-0.367042	-0.181953	-0.595135	-0.120863	-0.0680514	0.211608	0.125418	0.216481	0.283567	-0.399834	0.311652	0.315106	0.0247449	0.160366	0.243694	0.399364	0.616362	-0.710196	0.124847	-0.819384	-0.843219	-0.16224	-0.468658	-0.859844	0.922561	0.42455	-0.158602	0.140791	-0.0253728	0.110646	0.427724	0.157358	0.0510421	0.30909	-0.0364353	-0.375396
	Fatty Acid, Monohydroxy	2-hydroxyoctanoate	2-hydroxyoctanoate	-0.255373	-0.306957	-0.0481984	0.322123	0.0715994	-0.400688	-0.502097	0.528401	0.279734	-0.343358	-0.431877	-0.258407	0.419641	-0.12646	-0.305248	-0.189047	0.333286	0.511432	-0.0162824	-0.405682	-0.0741876	0.473462	-0.31035	0.068989	0.52199	-0.146688	0.212973	0.283403	0.710271	0.305556	-0.124887	0.112686	0.424977	0.0964439	1.00014	0.290235	0.0160215	-0.0919001	-0.0792111	0.0215612	-0.423026	0.469964	-0.370223	0.0967078	0.0980038	-0.734122
	Fatty Acid, Monohydroxy	2-hydroxypalmitate	2-hydroxypalmitate	0.0838073	0.351626	0.472802	0.655541	0.595524	0.0430664	0.0192712	-0.148229	-0.266491	0.282577	-0.0619243	-0.133931	-0.0853676	-0.455938	-0.108027	-0.175677	-0.571501	-0.545678	0.498275	0.574245	0.0455557	-0.193912	0.533661	0.213513	0.0170111	-0.180748	-0.0587378	-0.212691	0.133007	0.208145	0.384367	-0.119971	0.0249113	-0.0828083	-0.0359056	0.306235	0.292933	0.360575	0.0338336	-0.0836252	-0.0173055	0.0379756	0.140985	-0.680224	-0.454626	-0.173351
	Phenylalanine Metabolism	2-hydroxyphenylacetate	2-hydroxyphenylacetate	-0.82595	-0.82595	0.705193	0.349604	-0.352524	0.117709	-0.463825	0.429485	0.541855	-0.0397836	-0.82595	-0.562252	0.254697	-0.82595	-0.0364598	-0.739693	0.574929	0.38123	0.094677	-0.82595	-0.82595	-0.82595	0.00108546	-0.430884	-0.82595	-0.582123	-0.27373	0.578816	0.341811	-0.00108664	-0.378258	-0.82595	-0.82595	-0.82595	1.30471	-0.82595	-0.82595	-0.4657	-0.82595	-0.82595	-0.194094	1.24362	-0.0895463	0.257688	0.286816	-0.0858215
	Fatty Acid, Dicarboxylate	2-hydroxysebacate	2-hydroxysebacate	-0.0311381	-0.160157	-0.115365	0.555421	0.0106717	0.0568233	-0.103425	0.508489	0.60049	-0.428109	-0.0485781	-0.164967	0.440249	-0.775596	0.0353179	-0.276536	0.673931	-0.502357	-0.163049	-0.130877	0.0304468	0.596513	-0.45714	0.0618185	1.09534	0.237218	-0.121634	0.691614	0.54631	-0.0552205	-0.0107868	0.217636	0.191557	0.207163	0.303555	0.139835	0.157627	-0.138304	0.417868	0.204767	-0.196766	0.422187	-0.804843	-0.316816	-0.838388	-1.03537
	Fatty Acid, Monohydroxy	2-hydroxystearate	2-hydroxystearate	0.0209727	0.380759	0.533204	0.72778	0.668744	0.0285328	0.274017	-0.0692549	-0.0549154	0.0331311	0.0876997	-0.0304983	-0.056407	-0.197185	-0.00461799	-0.095813	-0.647224	-0.411663	0.591359	0.630599	0.321324	-0.117135	0.536676	0.257161	0.302446	-0.250144	-0.169433	-0.173412	-0.0546027	0.247191	0.395933	-0.115899	0.00459676	-0.140503	-0.0952008	-0.0619721	0.324106	0.582258	-0.0105348	-0.126648	0.151025	0.0918012	0.459526	-0.562522	-0.356772	0.0526888
	Food Component/Plant	2-isopropylmalate	2-isopropylmalate	-0.369145	-0.0533782	-1.23433	0.182834	-0.0402282	0.212678	0.878621	0.949993	1.72393	-1.06507	-0.822962	0.0858313	-0.432087	0	-0.637282	-0.685591	-1.56826	1.39304	0.175511	-1.1267	-0.4109	-0.327106	-0.0031001	-1.64316	0.482113	-0.211497	0.292766	0.763909	1.13477	-2.46399	-0.786037	-0.825894	0.910419	-2.46399	0.464241	0.330521	-0.243886	0.098503	-0.668259	-1.04359	0.371069	-0.345886	1.36892	1.34607	0.716944	0.517348
	Food Component/Plant	2-keto-3-deoxy-gluconate	2-keto-3-deoxy-gluconate	0.22357	0.258247	-0.226701	-0.0514058	-0.210959	-0.807969	1.82465	0.294387	0.610361	-0.632968	-0.178927	1.49672	-0.822686	-0.429115	0	-0.644401	-0.0127348	0.203335	0.0437833	-0.0333538	0.309309	0.160697	0.270246	0.375845	-0.0578366	0.0969815	0.417357	0.88858	1.20159	0.199827	-0.371386	-0.822686	0.630368	-0.465655	0.554218	0.277077	-0.0426513	-0.175503	0.420003	-0.822686	-0.655346	-0.822686	0.0107014	-0.191793	-0.809993	-0.00685458
	Fructose, Mannose and Galactose Metabolism	2-ketogulonate	2-ketogulonate	-0.0122369	0.0841564	-0.228965	-0.960695	0.414661	-0.992262	1.0222	-0.992262	0.190336	-0.0316553	-0.343515	-0.180712	-0.0342158	0.0218637	0.0695128	0.408722	-0.195898	0.172573	-0.992262	0.151248	0.244664	0	0.233501	-0.204702	-0.372726	0.216933	-0.074122	-0.992262	0.315446	-0.992262	-0.449317	0.105171	-0.534587	0.193238	0.335698	-0.393133	-0.118916	-0.188907	0.505988	-0.42439	-0.16558	-0.992262	1.092	-0.205095	-0.52913	1.55846
	Monoacylglycerol	2-linoleoylglycerol (18:2)	2-linoleoylglycerol (18:2)	-0.407867	0.469707	0.0611398	0.213461	0.559106	-0.0371784	0.145828	0.140213	0.381732	0.479436	-0.121648	-0.0877306	-0.734962	0.217667	0.30907	-0.225658	-0.483639	0.0216123	1.06033	-0.0220898	-0.280242	-0.0807942	0.395702	0.382164	-0.251128	0.317155	0.0405084	0.256646	-0.0731647	-0.498266	0.274737	-0.335162	-0.0653128	-0.24437	-0.393427	0.168947	0.207012	0.404806	0.115935	-0.137767	0.238735	0.332487	-0.08629	-1.06027	-0.740572	-0.199285
	Benzoate Metabolism	2-methoxyhydroquinone sulfate (1)	2-methoxyhydroquinone sulfate (1)	-0.904588	0.375062	-0.657508	0.699492	-0.630282	-0.0024329	-0.685398	0.71026	-0.252738	-0.366736	-0.32866	0.386464	0.042439	-0.0325236	0.0164717	0.0494821	-0.24777	0.7895	-1.30776	-0.227697	0.0735457	0.302275	-1.03998	0.707552	0.208489	-0.52078	0.0683067	-0.0775531	0.450922	-1.01685	-0.126852	-0.211339	0.00393211	-0.993035	1.21124	0.237375	0.653315	0.0816014	-0.0462225	-0.254451	0.171388	0.105671	0.00242699	0.503944	-0.560647	-1.24865
	Benzoate Metabolism	2-methoxyhydroquinone sulfate (2)	2-methoxyhydroquinone sulfate (2)	-1.47576	0.042761	-1.47576	0.544813	-1.47576	0.0574031	-1.47576	0.768902	-1.47576	-0.461366	-0.755851	0.192027	0.124853	0.020326	-0.336842	-0.220362	-0.476934	0.809908	-1.15539	-0.182208	-0.464851	0	-1.07545	0.791745	0.49264	-0.188621	0.33143	-0.294567	0.292312	-1.47576	-0.158412	0.0696141	-0.335047	-1.18918	1.06377	0.0177219	0.472021	-0.428288	0.00491916	-0.17494	0.0406699	0.24428	-0.351436	0.81639	-1.47576	-1.47576
	Leucine, Isoleucine and Valine Metabolism	2-methylbutyrylcarnitine (C5)	2-methylbutyrylcarnitine (C5)	-0.0574573	0.0748268	-0.483247	-0.13703	-0.187327	0.191161	-0.0866836	0.32039	0.217323	-0.299132	-0.150939	-0.540115	0.43934	0.0980229	-0.132	0.321821	0.879437	0.687528	-0.0415465	-0.103413	-0.00697099	0.834047	-0.0594728	0.170878	-0.141486	0.010066	0.244383	-0.208128	0.737049	0.592502	-0.197141	-0.706167	0.375032	0.00692273	0.397624	0.945959	-0.313413	-0.136258	0.0390242	-0.502077	-0.637118	-0.174448	0.432511	0.686758	0.511134	-0.330109
	Leucine, Isoleucine and Valine Metabolism	2-methylbutyrylglycine	2-methylbutyrylglycine	-0.0775385	0.374034	0.0278353	-0.452422	0.634301	0.787899	0.919459	0.443261	-0.162639	0.0605461	0.0135601	-0.639091	-0.326641	0.272978	-0.422147	0.442628	0.352957	0.436069	-0.42297	-0.171894	-0.629791	0.0725419	-0.431893	-0.37551	-1.08925	0.00381618	0.632315	-1.29586	-0.208209	0.0583713	-0.920791	-0.981381	-0.771463	-0.540177	-0.772559	1.36534	0.114457	0.45058	0.53456	-0.732019	0.135704	-0.179928	0.818159	0.39418	-0.150632	-0.0038308
	TCA Cycle	2-methylcitrate/homocitrate	2-methylcitrate/homocitrate	-0.0969785	-0.0925747	-0.45563	0.205549	-0.0256637	0.314297	-0.228407	0.620963	-0.224631	-0.359444	-0.452871	0.0972482	-0.263061	-0.064749	0.0136865	-0.104292	-0.287578	0.708923	-0.0111214	-0.311941	-0.124538	0.295139	0.0109991	-0.146627	0.606883	0.185653	0.0810098	-0.452652	0.224885	-0.702947	-0.559794	0.165896	-0.114987	-0.940778	1.00017	0.181452	0.111323	0.234579	0.0188935	0.0457966	0.306411	0.70721	0.111518	0.357559	-0.136859	-0.190706
	Glycine, Serine and Threonine Metabolism	2-methylserine	2-methylserine	-0.381368	0.632383	-0.86611	-0.620962	-1.56753	-0.373496	-1.14348	-0.499623	-0.15984	-1.02487	-0.313888	0.518339	0.430224	-0.370362	0.188227	0.117602	0.359129	-1.50249	0.16194	0.145923	-1.19225	0.471196	-0.329182	0.204172	0.493733	0.269303	-1.63356	0.98073	1.37781	0.286905	0.309288	-0.584095	0.622547	0.163402	-0.206051	0.97194	-0.130051	-0.661732	0.32484	0.61868	-0.292807	-0.191009	-1.63356	0.220328	0	-1.44796
	Ascorbate and Aldarate Metabolism	2-O-methylascorbic acid	2-O-methylascorbic acid	-0.426002	0.668398	0.143799	-0.168597	-0.0910759	0.186504	0.0141633	-0.197395	-0.261924	0.100294	-0.226008	0.167076	0.0212022	-0.161025	0.01087	-0.408427	-0.0329085	0.598771	0.0475598	-0.369611	0.10405	-0.181226	0.347443	-0.485649	-0.657946	0.156758	0.0904969	-0.0515901	-0.00439151	0.00437231	-0.479866	-1.04974	-0.324692	-0.0695582	-0.135595	0.172598	0.35749	0.174147	-0.422483	-0.943197	-0.120013	-0.287464	0.347293	0.173117	0.08004	0.219537
	Monoacylglycerol	2-oleoylglycerol (18:1)	2-oleoylglycerol (18:1)	-0.53968	0.246093	0.37779	0.413952	0.573618	0.0117061	-0.224106	0.402711	-0.168981	0.425098	-0.0888821	-0.161219	-0.709722	0.128152	0.25809	-0.0395709	-0.331819	-0.107387	1.12014	0.11228	0.0736863	0.0926565	0.161509	0.196719	-0.00258867	0.104763	-0.0981678	0.343997	-0.0859932	-0.717226	0.108489	-0.73327	-0.142461	-0.285282	-0.79916	0.306643	0.00258198	0.348408	0.10798	0.0712104	0.13502	-0.0337716	-0.118635	-1.14735	-0.979245	-0.699789
	Food Component/Plant	2-oxindole-3-acetate	2-oxindole-3-acetate	-0.478008	0.0766175	-0.656322	0.108599	-0.307291	0.206282	-0.360618	1.0573	0.203004	-0.472174	-0.449274	0.282932	0.31819	-0.312277	-0.193823	-0.0186306	0.00131253	0.368935	-0.0466181	-0.570209	-0.00131426	0.419281	-0.0067075	0.134226	0.857296	0.152924	0.433011	-0.140161	0.371999	-0.483206	-0.421064	-0.129403	-0.221963	-0.550775	0.854784	0.145167	-0.271749	0.170464	-0.0899653	-0.178531	0.266926	0.330372	0.401727	0.77435	0.197253	-0.843829
	Lysine Metabolism	2-oxoadipate	2-oxoadipate	-0.380671	0.123842	-0.14334	0.133005	-0.481627	0.229631	-0.466821	0.305735	-0.0617669	-0.661315	-0.420103	0.947398	0.111757	-0.343729	-0.341482	-0.283654	-0.367713	0.0171945	0.201495	-0.0829165	-0.0261983	0.325768	-0.0495411	0.0195136	0.682071	0.139948	-0.247616	0.273505	0.523407	-0.0174953	-0.540375	0.865684	0.133541	-0.735943	1.28979	0.154941	0.170809	-0.523711	0.866372	-0.162342	-0.276032	0.118095	0.177157	0.237515	-0.516416	0.668721
	Urea cycle; Arginine and Proline Metabolism	2-oxoarginine*	2-oxoarginine*	0.0760951	0.400386	0.102007	-0.126093	-0.13979	-0.00330821	0.363226	0.066404	-0.19099	-0.385435	-0.103552	-0.00201762	-0.319136	-0.349688	-0.162487	-0.0368185	-0.274154	-0.116924	-0.240853	0.0783342	-0.278183	0.0241827	-0.00543217	0.221609	0.139694	-0.279803	0.288363	-0.414617	0.22202	-0.36728	-0.183512	0.191148	-0.221366	-0.602462	0.0506231	0.203695	0.0884132	0.297871	0.420757	0.131744	0.31254	0.116813	0.125439	0.00201356	-0.278706	0.130475
	Lysophospholipid	2-palmitoleoyl-GPC (16:1)*	2-palmitoleoyl-GPC (16:1)*	-0.131216	-0.0197064	0.620255	0.801356	0.452395	0.169931	0.179454	0.761699	-0.342098	0.0103267	-0.0231727	-0.98227	0.00633734	-0.770353	-0.181462	-0.0780481	0.0680318	-0.43951	0.44443	0.388792	0.43339	0.501273	0.00167348	0.151596	-0.109229	-0.0803933	-0.0842964	0.184858	0.981957	0.248475	-0.0535723	-0.0996646	-0.00167629	0.151847	-0.0864647	0.180264	-0.428061	0.439703	0.535069	-0.117692	-0.0555444	-0.100736	0.75041	-0.820281	-0.554641	0.323053
	Monoacylglycerol	2-palmitoleoylglycerol (16:1)*	2-palmitoleoylglycerol (16:1)*	-0.825738	0.0366729	0.643902	0.786079	0.382288	-0.0468237	0.0267814	1.10262	0.142236	0.577885	-0.379836	-0.378655	-0.503522	-0.00433623	0.212329	-0.212986	-0.512981	0.00431751	0.867879	-0.124372	-0.116765	0.543419	-0.0625774	0.349762	0.265819	0.00683198	-0.215652	0.429668	0.56313	-0.825946	-0.23234	-0.414031	0.253801	-0.293368	-0.679638	0.223395	-0.0596809	0.388568	-0.115071	-0.0641371	0.263113	0.429175	0.609776	-1.02421	-1.11922	0.0283747
	Lysophospholipid	2-palmitoyl-GPC (16:0)*	2-palmitoyl-GPC (16:0)*	-0.0507078	0.169326	0.328689	0.578447	0.505874	0.0665808	0.115528	0.162627	-0.140915	0.0159485	-0.0600171	-0.214487	-0.411342	-0.250759	0.00805705	-0.151798	-0.303377	-0.148931	0.608465	0.590327	-0.00812249	-0.127545	0.282063	0.0840825	0.0259174	-0.108266	-0.135961	-0.486064	0.311659	-0.0411118	0.250133	-0.153596	-0.257706	-0.249954	0.0620707	-0.030164	0.107726	0.480436	0.206545	0.119021	-0.0159538	0.0464762	0.569434	-0.493849	-0.473456	-0.0149297
	Monoacylglycerol	2-palmitoylglycerol (16:0)	2-palmitoylglycerol (16:0)	-0.578441	0.523953	0.453289	0.386576	0.266619	0.322011	0.792753	0.412296	0.290092	0.328752	-0.508058	-1.15879	0.505306	0.0583412	-0.106855	-0.752567	-0.00994931	-1.15879	0.733025	0.219296	-0.545981	-0.290847	1.74732	0.278152	-1.15879	-0.0233012	-0.352263	1.50121	0.0634079	0.59163	-0.0643652	0.876388	-0.90183	-0.602796	-0.316724	-0.192463	-0.109289	1.00607	0.0098513	-0.0199502	-0.191741	-1.15879	-0.194499	-0.682426	-0.538117	0.534821
	Food Component/Plant	2-piperidinone	2-piperidinone	-0.71779	-0.331018	-0.658825	-0.249566	-0.283806	0.368212	0.27686	1.07903	0.436393	-0.537701	-0.915917	-0.0158584	0.808687	-0.0281439	0.290183	0.102831	0.153233	0.750589	-0.538649	-0.462409	-0.191274	-0.120647	-0.520149	-0.0958007	0.633108	0.279268	0.106564	0.188632	0.63615	-0.211302	-1.0351	0.0581751	-0.117116	-0.653616	0.94244	-0.0229401	-0.581754	0.164085	-0.424497	-0.150993	0.16822	0.457663	0.0156108	0.50069	0.0596247	-0.0790667
	Lysophospholipid	2-stearoyl-GPE (18:0)*	2-stearoyl-GPE (18:0)*	-0.000556687	0.428233	0.298953	0.71843	0.40466	0.000556378	0.311217	0.162668	0.0039183	0.180645	-0.0969969	-0.497578	-0.494091	0.123265	0.0795913	-0.487835	-0.400889	0.142105	0.888491	0.653521	-0.293516	-0.400014	0.293144	0.114912	-0.0562501	-0.0295839	0.0181181	0.0940277	0.303922	-0.313384	0.238996	-0.529168	-0.2818	-0.379414	-0.116916	-0.132547	0.128041	0.514709	0.367514	-0.125096	-0.0923843	-0.230007	0.54388	-0.759921	-0.311222	-0.148988
	Chemical	2,2'-Methylenebis(6-tert-butyl-p-cresol)	2,2'-Methylenebis(6-tert-butyl-p-cresol)	0.623388	-1.18377	-0.0228149	-0.487035	0.321565	-0.219662	-0.176053	0.425376	1.53467	-1.31433	0.343753	0.479212	-1.55275	-1.54632	0.850631	0.149483	-0.752735	-0.642558	1.36712	-1.35979	-1.53262	0.315546	-0.297236	-0.521974	0.95379	0.583059	0.0390164	-0.691198	-1.1597	-0.190242	-1.42198	0.111544	0.0223059	-0.226143	-2.12235	-2.57602	-0.0930585	-0.76704	1.84624	1.13364	-1.30936	1.1043	0.522102	0.430786	1.1212	0.125794
	Leucine, Isoleucine and Valine Metabolism	2,3-dihydroxy-2-methylbutyrate	2,3-dihydroxy-2-methylbutyrate	-1.36696	-0.0305815	-0.224416	-0.597456	0.10528	0.228749	-0.255106	0.324021	-0.326859	-0.0645755	-0.197396	0.0636627	-0.309445	-0.584873	0.228367	-0.0489316	-0.223537	-0.0186092	0.33871	-0.30935	-0.362961	0.430363	0.0182692	0.326342	-0.308707	0.349376	-0.046956	-0.385713	0.108324	-0.480897	0.259731	0.216128	-0.200008	-0.589295	0.443135	0.386021	0.0217966	0.0517371	0.442104	0.677281	0.272499	-0.2959	0.12696	0.267878	-0.0433528	-0.14389
	Methionine, Cysteine, SAM and Taurine Metabolism	2,3-dihydroxy-5-methylthio-4-pentenoate (DMTPA)*	2,3-dihydroxy-5-methylthio-4-pentenoate (DMTPA)*	-0.451541	0.142291	0.275921	0.307969	-0.268062	0.161104	-0.0613257	0.460888	0.206722	-0.241535	-0.249009	-0.238267	0.227416	0.218062	-0.323727	-0.185342	0.241308	0.48089	-0.230076	-0.0783039	0.0628909	0.578417	-0.308695	-0.246509	0.292056	-0.0628337	-0.0238565	0.383064	0.744707	0.287017	-0.404702	-0.472821	0.452076	0.252078	0.350902	0.0233006	-0.231141	-0.217614	-0.227804	-0.260811	-0.194791	0.579979	-0.18732	0.116909	0.0300779	-0.387236
	Food Component/Plant	2,3-dihydroxyisovalerate	2,3-dihydroxyisovalerate	0.0695225	1.55363	-1.03436	0.632353	0.167914	0.337858	0.466725	-0.130091	1.23572	-0.229573	-0.423116	0.165267	-0.62966	-0.679044	0.138893	0.186468	-0.627419	-0.057694	0.00466736	-0.0830065	-0.603029	-0.0195514	-0.0831777	-0.00566062	0.26697	0.363542	0.75639	0.278347	0.0905523	-0.900014	0.713504	0.485116	-0.407665	-1.18119	0.782578	0.16685	0.924358	0.180693	-0.383652	-0.00468925	0.140297	-0.344699	-0.0966004	-0.101422	-0.457226	0.0265855
	Chemical	2,4-di-tert-butylphenol	2,4-di-tert-butylphenol	0.00538864	0.142006	0.157037	0.471958	0.294896	-0.0477348	0.115569	-0.0405934	-0.132596	0.00372194	-0.201053	-0.244334	-0.543329	-0.180278	-0.18085	-0.155931	-0.298945	-0.21332	0.693364	0.449376	-0.0402379	-0.0593674	0.283681	0.137085	0.11308	0.0742653	-0.132895	-0.460091	0.100702	-0.120779	0.158643	-0.00373584	-0.314127	-0.284128	0.169154	0.0136871	0.20098	0.509225	0.307899	0.331398	0.0245701	-0.0597512	0.501426	-0.427474	-0.580046	-0.0251686
	Drug - Topical Agents	2,6-dihydroxybenzoic acid	2,6-dihydroxybenzoic acid	-0.0595108	-0.112269	-0.0998805	0.0530448	-0.249741	0.294773	-0.221142	0.586026	0.00346781	-0.564716	-0.197315	0.143559	-0.112503	-0.26585	0.0914531	-0.139858	-0.266847	-0.00347988	0.584661	-0.0814666	0.0305936	0.627588	0.194037	-0.30419	0.764538	0.358231	0.0763924	-0.292259	0.751445	-0.424537	-0.750501	-0.139849	-0.152273	-0.724362	1.0664	0.198732	-0.221899	0.119754	-0.241178	0.164615	0.102904	-0.0632595	0.12135	0.370162	0.158816	-0.183342
	Food Component/Plant	2,8-quinolinediol sulfate	2,8-quinolinediol sulfate	-0.631001	-0.631001	-0.631001	-0.631001	-0.631001	-0.631001	-0.631001	-0.631001	-0.631001	-0.631001	-0.631001	-0.631001	-0.631001	-0.631001	-0.631001	-0.631001	-0.631001	-0.631001	-0.631001	-0.631001	-0.631001	-0.631001	-0.631001	-0.631001	-0.631001	-0.631001	-0.631001	-0.631001	-0.631001	-0.631001	-0.631001	-0.631001	-0.631001	-0.631001	-0.631001	-0.631001	-0.631001	-0.631001	-0.631001	-0.631001	-0.631001	-0.631001	0.433292	0.966617	-0.594896	-0.299739
	Pyrimidine Metabolism, Cytidine containing	2'-deoxycytidine	2'-deoxycytidine	-0.0468613	-0.224231	0.00041696	0.216882	-0.00177995	-0.000417134	-0.185936	-0.00517825	-0.563621	0.251773	0.200879	0.165697	0.0151046	0.125893	0.189187	-0.117266	-0.0594254	-0.0118708	0.08611	-0.245902	0.0948932	0.142294	0.415808	-0.33124	0.270806	-0.00653686	-0.222553	0.0492859	-0.124176	0.198332	-0.103373	-0.0462894	-0.172079	0.224784	0.0972138	0.0897683	0.299508	0.12664	-0.100613	0.0173667	-0.13187	0.051356	0.108986	-0.352523	-0.123963	-0.100002
	Purine Metabolism, (Hypo)Xanthine/Inosine containing	2'-deoxyinosine	2'-deoxyinosine	-0.312198	0.220052	-0.703023	-0.532112	0.0168211	-0.556962	-0.477037	-1.29282	0.240966	0	-0.40342	0.507522	-0.989693	-1.29282	-0.585152	0.301735	-1.29282	-0.642482	0.784438	0.70556	-0.430294	-1.29282	0.40455	1.83331	0.243796	-0.505762	1.69768	1.20083	-1.29282	-0.742403	2.7265	2.64166	0.398913	-1.03173	0.534228	-0.00426075	-0.0939213	0.00733264	-1.29282	1.25993	-0.678887	-1.29282	-1.29282	-1.15349	-1.29282	-1.29282
	Pyrimidine Metabolism, Uracil containing	2'-deoxyuridine	2'-deoxyuridine	0.104851	0.0119608	0.0783623	0.264927	0.217755	0.0490219	-0.438963	0.209359	-0.0202154	0.291243	-0.0140184	-0.0586642	-0.138475	0.673425	0.209197	-0.112286	-0.14678	0.66108	-0.347486	-0.153507	-0.0121056	-0.209891	0.111771	-0.383591	-0.171277	-0.199697	-0.206315	-0.193912	-0.188827	-0.0253878	-0.277115	-0.0590952	0.050878	0.108601	0.286647	-0.12723	0.342238	0.172196	-0.0437348	-0.416997	0.312845	0.352112	-0.323107	0.48924	0.909061	0.024009
	Pyrimidine Metabolism, Cytidine containing	2'-O-methylcytidine	2'-O-methylcytidine	-0.349723	0.370565	0.0894892	0.0584872	-0.212255	0.385325	-0.329862	0.576642	-0.407984	0.154489	-0.231492	0.0189555	0.162215	-0.154519	0.0593996	0.162267	-0.278362	0.257737	-0.361725	-0.256403	-0.206474	-0.0224974	-0.142264	-0.310521	0.114007	0.0933008	0.159582	-0.183822	0.439252	-0.0131709	-0.437266	-0.55807	0.0256282	-0.205585	0.0996357	0.172674	0.139062	0.17563	-0.104262	-0.517391	0.0451031	0.0129997	-0.0678418	0.121368	-0.216591	-0.55957
	Pyrimidine Metabolism, Uracil containing	2'-O-methyluridine	2'-O-methyluridine	-0.264172	0.137612	0.0679348	0.343891	-0.0786633	0.339534	-0.0110829	0.75188	0.101255	0.0108735	-0.132003	0.129621	0.154224	-0.306251	0.00409159	0.23691	-0.0737802	0.334682	-0.265037	-0.267688	-0.0856128	-0.130071	-0.15098	-0.185869	0.317906	-0.0311293	0.238874	-0.379012	0.397636	-0.134123	-0.188997	-0.0913415	-0.066074	-0.242316	0.136121	0.20941	0.159188	0.187986	-0.0693242	-0.304456	0.2126	0.441608	0.285787	0.332819	-0.0041084	-0.334442
	Fatty Acid, Dihydroxy	2R,3R-dihydroxybutyrate	2R,3R-dihydroxybutyrate	0.105586	0.213384	-0.298891	-0.0624935	0.121022	0.182692	0.228398	-0.134964	-0.0593315	-0.085824	-0.0379101	0.0699792	-0.245307	-0.380676	0.194715	-0.0132411	-0.105379	-0.0739191	0.407382	0.0544866	-0.440676	-0.00601827	0.0987799	0.303163	-0.111363	0.342943	0.204949	-0.381483	0.161728	-0.140949	-0.0291505	-0.25649	-0.163649	-0.40764	0.507973	0.416467	0.162181	0.138753	0.124752	0.00598227	0.0722379	0.0277741	0.0148432	-0.256885	-0.31296	0.0517017
	Fatty Acid, Dihydroxy	2S,3R-dihydroxybutyrate	2S,3R-dihydroxybutyrate	-0.167266	0.444563	-1.44699	-0.561972	0.0385175	0.189744	0.112568	-0.433176	0.567673	-0.285372	-0.347764	0.37997	-0.341547	-0.170783	0.283157	0.0247633	-0.370133	0.264642	0.280386	0.00664248	-0.226907	-0.117545	-0.256873	0.212953	-0.107059	0.344624	0.0567957	-0.495119	-0.307607	-0.370641	0.00148237	-0.434504	-0.26111	-0.491439	0.563987	0.246547	-0.00148457	0.335604	-0.226617	-0.0395101	0.219802	-0.426711	0.167115	0.137856	-0.0810173	0.160805
	Benzoate Metabolism	3-(2-hydroxyphenyl)propionate	3-(2-hydroxyphenyl)propionate	-0.264065	-0.560145	-0.64657	-0.807169	0.203795	-0.639231	0.484468	0.157874	0.130251	0.270134	-0.439194	-0.16983	-0.462489	-1.24766	0.0644918	0.0444902	-0.414927	-0.556229	0.46608	-0.434008	-0.879605	0.341373	-1.20151	0.245386	0.302144	0.570184	0.512112	0.298064	-0.0988144	-0.956212	0.743143	1.12307	0.366163	-0.538789	-0.190681	0.263493	-1.00775	-0.543266	-0.12361	1.26959	-0.191387	-0.606565	0.0380366	0.930906	1.00818	-0.0395408
	Benzoate Metabolism	3-(3-hydroxyphenyl)propionate sulfate	3-(3-hydroxyphenyl)propionate sulfate	-1.3352	-1.3352	-1.3352	-1.3352	-1.3352	-1.3352	-1.3352	-1.3352	-1.3352	-1.3352	-1.3352	-1.3352	-1.3352	-1.3352	-1.3352	-1.3352	-1.3352	-1.3352	-1.3352	-1.3352	-1.3352	-1.3352	-1.3352	-1.3352	-1.3352	-1.3352	-1.3352	-1.3352	-1.3352	-1.3352	-1.3352	-1.3352	-1.3352	-1.3352	-1.3352	-1.3352	-1.3352	-1.3352	-1.3352	-1.3352	-1.3352	-1.3352	0.191229	0.384327	0.136953	-0.158731
	Tyrosine Metabolism	3-(4-hydroxyphenyl)lactate	3-(4-hydroxyphenyl)lactate	-0.0576279	0.205386	0.238732	-0.133083	0.161012	0.259303	0.119248	0.275892	-0.191674	-0.0587699	-0.0311262	0.203741	-0.0616604	0.129488	0.128469	-0.009207	0.175514	0.236429	-0.369205	-0.0452759	0.222439	0.530474	0.106507	-0.167105	-0.0912409	0.145419	-0.154057	0.07742	0.00912301	0.0797236	-0.398657	-0.271469	-0.0294649	-0.209425	0.323133	0.381191	-0.157894	-0.129798	0.155193	-0.251459	-0.0750846	0.0490064	0.417022	-0.0856867	-0.108922	-0.197723
	Benzoate Metabolism	3-(4-hydroxyphenyl)propionate	3-(4-hydroxyphenyl)propionate	-1.28174	-0.879881	-1.28174	0.164263	-1.28174	-0.139404	-0.902934	0.307094	-0.272186	0	-1.28174	0.399698	-0.285086	-0.490835	0.137067	0.0517145	-1.24799	-0.144059	-0.637071	-0.0244628	-1.05586	-0.409688	-0.742886	0.78117	0.0743252	-0.72893	0.71932	-1.28174	0.00402681	-1.28174	0.243293	0.470919	-1.24922	-1.28174	0.417832	0.481801	2.37583	-0.426682	0.162138	0.100971	-0.389746	-1.28174	0.335508	0.838841	0.621124	-0.397555
	Chemical	3-acetylphenol sulfate	3-acetylphenol sulfate	-1.17373	-1.17373	-1.17373	-1.17373	-1.17373	-0.704044	-1.17373	-0.0703634	-0.770516	-1.17373	-1.17373	-1.17373	-1.17373	-1.17373	-1.17373	-1.17373	-1.17373	-1.17373	-1.17373	-1.17373	-1.17373	-1.17373	-1.17373	-1.17373	-1.17373	-1.17373	-1.17373	-1.17373	-0.515219	-1.17373	-1.17373	-1.17373	-1.17373	-1.17373	-0.0260863	-1.17373	-1.17373	-1.17373	-1.17373	-1.17373	-1.17373	-1.17373	1.63738	0.141208	0.0254231	1.54074
	Urea cycle; Arginine and Proline Metabolism	3-amino-2-piperidone	3-amino-2-piperidone	-0.218316	-0.205146	-0.0865291	-0.185501	-0.298493	0.194692	0.00740777	0.384438	0.0452839	-0.420177	-0.197923	0.000590492	-0.0326926	0.0540123	-0.0293431	0.0125201	-0.0193692	0.462801	-0.0563374	-0.201199	-0.0391475	0.395114	-0.155649	0.0741419	0.482094	0.0711795	0.00965673	-0.0823651	0.293409	0.000627707	-0.178083	0.240854	0.0970339	-0.48068	0.682518	0.403145	-0.284654	0.210792	-0.0133771	0.198683	0.184406	-0.0308993	-0.000590841	-0.0656995	-0.558667	0.0366024
	Pyrimidine Metabolism, Thymine containing	3-aminoisobutyrate	3-aminoisobutyrate	-0.0206271	0.459642	-0.281536	0.0752116	0.263648	0.0202102	0.279207	0.509584	0.0359277	-0.110836	-0.209689	-0.103225	-0.413265	-0.516092	-0.13525	0.45792	-0.192512	0.29604	-0.584782	-0.434867	0.0776842	-0.0225658	0.384537	-0.13415	-0.127407	-0.0446383	0.705038	-0.609368	0.138747	-0.501169	-0.387146	0.196832	-0.203649	-0.827903	0.98647	0.341268	0.714749	0.34066	0.541063	-0.0513083	0.268926	-0.250726	0.517249	0.0202298	-0.340168	-0.0630549
	Chemical	3-bromo-5-chloro-2,6-dihydroxybenzoic acid*	3-bromo-5-chloro-2,6-dihydroxybenzoic acid*	-0.748417	0.137523	0.0609865	0	-0.273098	-0.433918	0.596681	-0.435684	0.101409	-0.662649	-0.832199	-0.628627	0.243729	-0.514121	-0.811133	-1.21066	0.219115	-1.21066	0.441729	-0.0617932	0.342146	0.735053	0.091189	-0.690475	0.766776	-0.0325909	-0.776831	-0.282155	0.281076	0.690473	-0.481371	-1.21066	-0.254356	0.476319	-0.251484	0.10338	0.100985	0.580513	0.000674475	-0.372242	0.0549973	-1.21066	0.583324	-0.272617	-0.678435	0.326627
	Fatty Acid, Dicarboxylate	3-carboxy-4-methyl-5-pentyl-2-furanpropionate (3-CMPFP)**	3-carboxy-4-methyl-5-pentyl-2-furanpropionate (3-CMPFP)**	-0.12877	0.18759	0.466992	0.256247	0.128454	0.338987	-0.0184859	0.627643	-0.311839	0.00360745	0.137257	0.318248	-0.071608	-0.625774	0.174906	-0.0544358	-0.2007	-0.811847	-0.0124114	0.185698	0.626147	0.27849	0.0812559	0.0411869	0.608181	-0.0919841	-0.0533098	0.400344	0.489528	-0.0923483	0.169985	-0.221754	0.517519	-0.0534678	0.0280803	0.381742	-0.00362051	-0.0316271	0.305	0.329872	-0.0988667	-0.249802	-0.164611	-0.217098	-0.151833	-0.163178
	Fatty Acid, Dicarboxylate	3-carboxy-4-methyl-5-propyl-2-furanpropanoate (CMPF)	3-carboxy-4-methyl-5-propyl-2-furanpropanoate (CMPF)	0.0647763	0.0363228	-0.106981	-0.356629	0.215434	0.0176697	0.395912	0.286853	-0.399592	-0.201052	-0.259549	0.0801349	-0.26782	-0.193983	0.0981221	-0.267663	-0.10059	-0.583874	0.244705	-0.223649	-0.116673	-0.20992	-0.311998	-0.0229355	-0.157718	0.0695388	0.0425558	-0.40847	0.0673229	-0.246774	0.230339	-0.107517	-0.248199	-0.346098	0.359807	0.243496	-0.078496	-0.0179875	0.0327724	0.107141	0.31058	-0.622204	0.375284	0.131116	0.19273	0.118525
	Fatty Acid Metabolism (Acyl Carnitine, Monounsaturated)	3-decenoylcarnitine	3-decenoylcarnitine	-0.192488	0.0349723	0.0645169	-0.316196	0.429911	-0.5317	-0.370427	-0.450613	-0.109336	0.46981	-0.0203689	-0.466776	0.0212492	-0.534651	-0.717461	0.122289	0.387266	0.00978073	-0.0639237	-0.332345	0.0961375	0.0395626	0.345157	-0.197046	-0.717461	0.141496	-0.1065	0.552933	-0.151512	0.758573	0.131746	-0.717461	0.566914	0.987512	0.343002	0.85502	0.200452	-0.240715	-0.259559	0.451609	-0.493121	0.288232	-0.00987734	-0.717461	-0.623455	-0.360267
	Secondary Bile Acid Metabolism	3-dehydrocholate	3-dehydrocholate	-1.89661	-1.89661	-1.89661	-1.89661	-1.89661	-1.88383	-1.89661	-1.89661	-1.89661	-1.89661	-0.918099	-1.89661	0.932813	-0.81977	-1.89661	-0.412934	1.42112	-1.89661	-1.20044	-0.299251	-0.26876	0.611067	-0.244307	-1.89661	1.39808	0.755455	-1.89661	1.5761	1.74759	0.941348	-1.89661	-1.89661	0.567095	0.0520299	-1.89661	-0.0548863	-1.89661	-1.89661	2.23004	-0.511482	-1.89661	-1.89661	-1.89661	-1.89661	-1.89661	-1.89661
	Food Component/Plant	3-formylindole	3-formylindole	-0.0965999	-0.631103	0.241537	0.420721	-0.297051	-0.373773	0.397747	0.288509	0.215479	-0.537232	-0.567921	-0.326321	-0.0118029	-0.0987022	-0.356838	-0.407863	0.358355	-0.112873	0.441142	0.110393	0.291888	0.267744	-0.0801934	0.0116652	0.62014	-0.0873196	-0.158283	0.350352	0.67638	-0.0166948	-0.138986	-0.0968104	0.186739	-0.012495	1.36674	-0.0238531	0.0276076	0.107986	0.102945	0.037767	-0.0949753	0.293163	0.0311299	0.240453	-0.136927	-0.505377
	Leucine, Isoleucine and Valine Metabolism	3-hydroxy-2-ethylpropionate	3-hydroxy-2-ethylpropionate	-0.45175	0.307903	-0.459998	0.0973525	-0.252654	-0.705857	0.136005	0.211109	0	-0.350253	-0.275561	-0.353776	0.200335	-0.523039	0.0276101	0.0496868	-0.393031	0.282355	-0.0939395	-0.0203541	-0.705857	0.0322808	-0.158603	-0.0959281	-0.0626815	-0.0792115	0.13572	0.53613	0.356776	0.210885	-0.391538	-0.0250105	0.364178	-0.434637	0.537733	0.219116	0.382656	-0.232675	-0.0997439	-0.406075	-0.237198	0.186419	0.185147	0.229337	0.0891437	-0.0235395
	Chemical	3-hydroxy-2-methylpyridine sulfate	3-hydroxy-2-methylpyridine sulfate	-0.727994	-0.297831	-1.20675	-0.558325	0.0948057	0.468762	0.168416	1.60325	0.941602	-0.483793	-0.533893	0.273217	0.996412	-0.0488962	0.0385597	0.15098	-0.521571	1.3424	-0.264692	-0.562425	-0.318368	-0.0934448	-0.0401064	-0.474229	1.24028	0.43314	0.699565	-1.07584	0.885661	-1.01701	-0.790631	-0.0838441	-0.139766	-2.11135	1.4061	0.320399	-0.667527	0.328076	-0.421095	0.27452	0.751615	-0.125481	0.731335	1.34426	0.264923	-0.395403
	Mevalonate Metabolism	3-hydroxy-3-methylglutarate	3-hydroxy-3-methylglutarate	-0.270985	0.284689	-0.237909	-0.105732	0.0146055	0.200182	0.0547602	0.337883	-0.0456094	0.14159	-0.0722022	-0.150186	0.040727	0.147414	0.0177319	0.0836545	-0.0676561	0.699444	0.146653	0.0381292	-0.185916	0.0239345	-0.101761	-0.163174	-0.0148219	-0.0356696	0.221258	-0.246896	0.100688	-0.348756	-0.36466	-0.232265	-0.264394	-0.45177	0.541076	0.36443	0.254083	-0.0220924	0.159531	-0.0967498	0.0483148	-0.146007	0.358878	0.397091	-0.0261535	-0.258311
	Fatty Acid, Dicarboxylate	3-hydroxyadipate	3-hydroxyadipate	-0.191109	0.809358	-0.150264	0.180333	0.384608	-0.236668	0.468298	0.126018	-0.263648	0.250923	-0.146362	-0.0713647	0.0658755	-0.562772	0.032943	0.243257	-0.122585	0.0888774	0.0697448	0.0354223	-0.349131	-0.263773	-0.458702	0.0646074	-0.279792	0.150325	0.486688	-0.0230842	0.0610511	-0.509105	0.222371	0.180047	0.0462282	-0.757357	-0.0645283	0.328288	0.0225633	0.0227992	-0.133809	-0.0819142	0.165404	-0.62136	0.163493	-0.32789	-0.509204	-0.295119
	Ketone Bodies	3-hydroxybutyrate (BHBA)	3-hydroxybutyrate (BHBA)	-0.0905106	0.24433	0.149361	-0.134239	-0.211588	-0.136207	-0.0688977	0.167488	0.174953	-0.590942	-0.121687	-0.274277	-0.16858	-0.473458	0.0191078	-0.124098	-0.250845	-0.0194801	0.150546	-0.304894	-0.189962	0.0481684	0.180346	0.182774	0.186309	-0.316742	-0.0850817	0.377177	0.28851	0.44652	-0.214276	0.0833016	0.490588	-0.0936158	0.0834609	-0.143278	0.0397429	-0.091067	-0.649326	-0.313806	-0.129821	0.187339	0.442637	0.97981	0.822454	0.587316
	Fatty Acid Metabolism (Acyl Glycine)	3-hydroxybutyroylglycine**	3-hydroxybutyroylglycine**	-2.12007	-0.926305	-0.16673	-0.50038	-0.966845	-0.593286	0.501389	-2.12007	-0.553124	-0.0564681	0.774355	-2.12007	-0.392126	-1.15955	0.136429	-0.636882	-0.390846	-0.150598	-2.12007	0.426806	-0.448818	0.0404194	-0.779297	0.165362	0	0.5994	-1.22632	0.173718	0.34721	-1.11607	-2.12007	0.0988285	-2.12007	-0.395403	-2.12007	1.26827	-0.748004	0.686344	0.73557	0.36719	0.978611	-2.12007	1.15231	0.205743	-0.112969	0.54806
	Fatty Acid, Monohydroxy	3-hydroxydecanoate	3-hydroxydecanoate	0.0857403	0.209582	0.0718479	-0.640127	0.951971	-0.766112	-0.620895	-0.920644	-0.245231	0.0799794	0.226268	-0.899683	-0.158779	-0.728127	-0.252779	0.717427	0.121293	0.0931403	0.178049	-0.748181	0.0585535	0.0746262	0.643733	-0.0621964	-0.574635	0.121491	-0.332928	0.296792	-0.341095	1.27165	0.152855	-0.275457	0.516791	1.49789	0.961034	0.499939	0.418019	-0.200686	-0.45698	0.249428	-0.455464	0.449329	-0.539317	-0.782749	-0.774602	-0.598483
	Fatty Acid Metabolism (Acyl Carnitine, Hydroxy)	3-hydroxydecanoylcarnitine	3-hydroxydecanoylcarnitine	-0.183193	-0.0359137	0.100119	-0.220371	0.239392	-0.787112	-0.339427	-0.582183	-0.142308	0.434539	-0.0499304	-0.579998	0.478963	-0.18894	-0.258033	0.304256	0.595084	0.316121	0.234483	-0.19732	0.192996	0.468546	0.219402	-0.0190453	-0.51923	0.333969	-0.391183	0.804659	0.190557	0.806966	-0.0633035	-0.131491	0.314726	0.907147	0.410339	0.990827	0.162126	-0.338251	0.324084	0.599048	-0.541909	0.0186894	0.110783	-0.358747	-0.025642	-0.342444
	Fatty Acid, Dicarboxylate	3-hydroxydodecanedioate*	3-hydroxydodecanedioate*	-0.858164	-0.541566	-0.858164	-0.162817	-0.858164	-0.858164	-0.0794636	-0.468824	-0.0972872	-0.858164	-0.858164	-0.858164	0.0419437	-0.858164	-0.858164	-0.172253	-0.19239	-0.858164	-0.858164	-0.858164	-0.858164	-0.858164	-0.858164	-0.858164	-0.858164	-0.858164	0.00894248	0.296306	0.133913	0.298958	-0.858164	-0.858164	0.383836	0.168203	0.52713	0	-0.431094	-0.858164	0.254743	-0.858164	-0.858164	-0.858164	-0.858164	-0.858164	-0.858164	-0.858164
	Fatty Acid, Monohydroxy	3-hydroxyhexanoate	3-hydroxyhexanoate	-0.443697	0.084817	0.302581	-0.413057	0.367062	-0.67701	-0.716613	-0.44621	0.358814	-0.213256	-0.499987	-1.26622	-0.0804091	0.171857	-0.842328	0.310796	0.0958408	0.780999	0.237816	-0.879253	-0.435601	-0.152274	0.144965	-0.564151	-0.84922	-0.60051	-0.251882	1.27756	0.235016	1.04654	0.0744219	-0.490317	0.789188	0.906465	0.732135	0.252915	-0.141525	-0.70298	-0.83651	-0.123242	-0.444721	0.234609	0.934636	1.32505	1.30932	0.401246
	Fatty Acid Metabolism (Acyl Carnitine, Hydroxy)	3-hydroxyhexanoylcarnitine (1)	3-hydroxyhexanoylcarnitine (1)	-0.204451	-0.425417	-0.207811	-0.344403	-0.108037	-0.469232	-0.594286	-0.0308045	-0.197106	0.148452	-0.427266	-0.378467	0.316759	-0.24975	-0.184416	0.0278185	0.360133	-0.0286146	0.293509	-0.355355	-0.134741	0.545396	-0.307513	-0.55493	0.157312	0.507841	0.0794132	0.501864	0.268229	0.0890366	0.189353	0.574394	0.274407	0.0412201	0.138356	0.365031	-0.787018	-0.49237	0.44823	0.738858	-0.464562	-0.169018	0.399311	0.0866734	0.0374202	-0.22211
	Fatty Acid Metabolism (Acyl Carnitine, Hydroxy)	3-hydroxyhexanoylcarnitine (2)	3-hydroxyhexanoylcarnitine (2)	-0.969284	-1.05001	-0.435932	-0.150349	-0.936655	-1.05001	-0.752741	-0.411651	-0.150865	-0.0682538	-1.03232	-1.05001	0.137074	0.442105	-0.293332	-0.99975	0.173324	1.09215	-0.0442915	-1.05001	-1.05001	0.363838	-1.05001	0.121366	0.209557	-1.05001	-1.05001	0.5895	0.460396	-1.05001	0.142816	1.01679	-0.507191	0.13159	0.98978	0.211771	-1.05001	-1.05001	-1.05001	0.534267	-0.597147	-1.05001	-0.186151	0.51535	0.0424127	-0.410904
	Leucine, Isoleucine and Valine Metabolism	3-hydroxyisobutyrate	3-hydroxyisobutyrate	0.00805753	0.123361	-0.158633	0.105853	-0.674081	0.0932232	0.233864	0.467329	0.301689	-0.564599	-0.732637	-0.784929	-0.223996	-0.351314	-0.373236	0.0351566	-0.522274	0.112068	-0.00812299	-0.396923	-1.02181	-0.216025	-0.31095	0.0367232	0.328355	-0.0196784	0.119593	0.1964	0.450961	0.278165	-0.908849	-0.0975409	0.409285	-0.723264	0.430438	0.130041	0.209441	0.0707336	-0.339794	-0.230841	0.399142	-0.19205	0.153442	0.42127	-0.630504	-0.199902
	Fatty Acid, Monohydroxy	3-hydroxylaurate	3-hydroxylaurate	0.204215	0.544564	0.327369	-0.518195	1.21293	-0.957092	-0.743807	-1.26413	-0.304221	0.421272	0.56796	-0.907954	0.112104	-0.856605	-0.297978	0.817214	0.105082	0.178494	0.208046	-0.707191	0.0343472	0.330938	0.769218	-0.0761466	-0.880453	-0.0423184	-0.407198	0.746762	-0.0355691	1.45717	0.638572	-0.479463	0.66895	1.65734	0.895718	0.96267	0.558939	-0.14255	-0.575594	0.218083	-0.522521	0.428387	-0.406861	-1.21543	-1.05852	-0.659898
	Fatty Acid, Monohydroxy	3-hydroxymyristate	3-hydroxymyristate	0.0765042	0.518963	0.48891	-0.0391223	1.09935	-0.750161	-0.591254	-0.866805	-0.232526	0.588058	0.372792	-0.575643	0.0766661	-0.987192	-0.514751	0.619376	0.058137	-0.168935	0.122692	-0.600999	-0.0898491	0.0530715	0.59739	-0.195846	-0.535658	-0.031548	-0.254178	0.599842	0.0305831	1.01873	0.68587	-0.219295	0.469858	1.34334	0.491823	0.804629	0.428152	0.044432	-0.552714	0.113953	-0.54493	0.409867	-0.255394	-1.0344	-0.929757	-0.741082
	Fatty Acid, Monohydroxy	3-hydroxyoctanoate	3-hydroxyoctanoate	0.0632348	0.160129	0.203174	-0.595568	0.930218	-0.810644	-0.784676	-0.757341	-0.142799	-0.168945	0.249079	-1.03089	-0.098269	-0.594144	-0.312888	0.598742	0.120224	0.345168	0.0532633	-0.751854	0.141205	-0.0393367	0.670164	-0.20875	-0.592631	-0.231682	-0.418984	0.520223	-0.149573	1.51003	0.0934063	-0.388901	0.95468	1.75482	1.24785	0.331326	0.491478	-0.318944	-0.56843	0.109945	-0.645954	0.397971	0.0378477	0.0975861	0.124551	-0.455464
	Fatty Acid Metabolism (Acyl Carnitine, Hydroxy)	3-hydroxyoctanoylcarnitine (1)	3-hydroxyoctanoylcarnitine (1)	-0.227115	-0.128044	-0.312194	-0.398804	0.322675	-0.830887	-0.102498	-0.665852	-0.324633	-0.166135	-0.0945462	-0.496501	0.193032	-0.0487362	-0.128277	0.108928	0.193174	0.229831	0.0880498	-0.379154	0.00549301	0.0823779	0.234538	-0.00552335	-0.374631	-0.0840677	-0.208711	0.366996	-0.0797955	0.339424	0.0196641	0.0528613	0.174124	0.333066	0.442866	0.628323	0.140875	-0.238261	0.176992	0.434538	-0.234715	0.304695	0.625035	0.215851	-0.118721	-0.22994
	Fatty Acid Metabolism (Acyl Carnitine, Hydroxy)	3-hydroxyoctanoylcarnitine (2)	3-hydroxyoctanoylcarnitine (2)	-0.818218	-0.802697	-0.304337	0.0980725	-0.0247297	-1.00219	0.0847846	-0.939064	-0.511047	0.118117	-0.194728	-0.718795	0.64674	-0.00417315	0.0628586	-1.00219	-0.00950067	0.586038	-0.110503	-0.364911	-0.170156	0.511551	-0.195092	0.167961	0.372656	-0.249628	-0.317149	0.353889	0.497226	-0.400317	-0.277323	0.663909	-0.841324	0.0223759	1.11501	0.725999	-1.00219	0.0772911	-0.242862	0.594739	-0.264109	-0.341126	0.626793	0.755223	0.619726	0.00415581
	Fatty Acid Metabolism (Acyl Glycine)	3-hydroxyoctanoylglycine	3-hydroxyoctanoylglycine	-0.461887	0.257348	-0.676619	-1.65538	1.23839	0.262603	0.59422	-1.81038	-1.58433	1.48543	0.994321	-0.985404	-1.34685	-1.59931	-0.776867	1.33972	0.0409345	-1.49193	-0.356401	0.0414362	-0.479993	-1.24682	0.287105	0.0872899	-2.1816	1.02425	0.762386	-0.000222194	-1.65394	0.0314787	0.177125	-0.460731	-1.55921	0.000222145	-2.08395	1.94418	0.561733	0.33942	1.64986	0.0371295	0.473896	-2.01443	1.16266	-0.950241	-0.697832	0.493086
	Fatty Acid Metabolism (Acyl Carnitine, Hydroxy)	3-hydroxyoleoylcarnitine	3-hydroxyoleoylcarnitine	-0.653845	0.194327	-0.0662153	-0.618385	0.0426174	-0.60886	-0.419407	-0.237566	-0.022766	0.0644436	-0.242824	-0.522073	0.624497	0.0361158	-0.306034	0.0209121	0.322471	0.490049	-0.0838867	0.00579936	-0.00583319	0.380945	0.264628	0.325066	-0.397962	-0.0454808	-0.275039	1.29944	0.734833	0.660672	0.0774912	-0.0750353	0.896186	0.441126	0.675018	1.05393	0.140091	-0.20033	0.666589	0.452557	-0.580371	-0.214717	0.0726834	-0.585014	-0.545433	-0.155867
	Fatty Acid, Monohydroxy	3-hydroxypalmitate	3-hydroxypalmitate	-0.3769	0.316213	0.839538	0.513852	0.611917	-0.134263	0.0171188	-0.374698	0.0227484	0.562846	-0.252073	-0.896886	0.0398809	-0.469651	-0.688036	-0.0770714	-0.00372225	-0.415348	0.316894	0.356144	-0.351392	0.00370845	0.2057	0.0418352	-0.443858	-0.383434	-0.0301567	0.551736	0.622039	0.819032	0.442098	-0.175109	0.0221492	0.865871	0.152871	0.466784	0.514658	0.203009	-0.845856	-0.351308	-0.95958	0.535446	-0.3338	-0.758671	-0.843165	-0.296923
	Fatty Acid Metabolism (Acyl Carnitine, Hydroxy)	3-hydroxypalmitoylcarnitine	3-hydroxypalmitoylcarnitine	-0.333355	0.123438	-0.00193694	-0.494039	0.20758	-0.595768	-0.163212	-0.410291	-0.0791572	0.194814	-0.205892	-0.366062	0.308888	-0.0325142	0.0487245	-0.0719606	0.117083	0.355978	-0.0369562	0.124686	-0.131766	0.0683798	0.142341	0.0920585	-0.129332	0.248638	-0.314459	0.665196	0.470719	0.194727	0.0997556	-0.00534675	0.357755	0.340582	0.440249	0.705964	-0.109776	-0.0547747	0.473727	0.545846	-0.490245	0.00193319	-0.115545	-0.232921	-0.443281	-0.18863
	Chemical	3-hydroxypyridine sulfate	3-hydroxypyridine sulfate	-0.631452	-0.32821	-0.592699	-0.733551	-0.030803	0.367895	-0.232526	1.29058	0.517526	-0.260759	-0.488584	0.246996	0.540016	-0.0581954	0.120593	-0.0360559	-0.653562	0.828064	-0.356464	-0.45595	-0.107693	0.151993	-0.2121	-0.442556	1.08322	0.273727	0.243402	-0.749762	0.713682	-0.908788	-0.906763	-0.0348179	0.0298824	-1.5527	0.956347	0.0719777	-0.930018	0.226156	-0.224455	0.0883516	0.225377	0.245972	0.453433	0.814106	0.239983	-0.399542
	Fatty Acid, Monohydroxy	3-hydroxysebacate	3-hydroxysebacate	-0.455232	-0.00296523	-0.376156	0.0379175	-0.0952668	-0.240105	0.669404	0.405149	-0.162933	0.450542	-0.400147	-0.637873	-0.0320414	-2.65721	-0.38683	-0.498129	0.246032	-0.10831	-0.264383	-0.613471	-0.668694	0.0802508	-0.443001	-0.262439	-0.00191065	0.372161	0.512532	0.696863	0.200627	0.0495834	0.322136	0.778274	0.352229	0.0947273	0.266736	0.665953	0.0973161	0	-0.0594904	0.553293	0.0375833	-2.65721	-0.26556	0.0716166	-1.006	0.286771
	Fatty Acid, Monohydroxy	3-hydroxystearate	3-hydroxystearate	0.143278	0.639517	1.34319	1.23663	0.573092	-0.239827	0.277287	0.1148	-0.119733	0.701044	0.03481	-0.392234	0.310894	-0.71313	-0.598839	-0.36832	0.0860602	-0.752432	0.167194	0.118608	-0.40031	-0.0233156	-0.0185677	0.0541628	-0.306571	-0.373274	-0.262203	-0.0801111	0.74186	0.563758	0.329094	0.369652	-0.138379	0.569594	-0.23185	0.0182292	0.0614673	0.142113	-0.576301	0.175419	-0.928715	0.397462	-0.297413	-0.917038	-0.31021	-0.289783
	Fatty Acid, Monohydroxy	3-hydroxysuberate	3-hydroxysuberate	0.18777	1.09212	-0.263483	-0.758831	0.867387	0.0182828	1.09269	0.00909917	-0.280904	0.292584	-0.00918273	0.0428835	-0.50263	-0.404273	0.302098	0.135886	0.0223075	0.0508267	-0.330886	0.33532	-0.70599	-0.19943	-0.131315	0.143847	-0.931011	-0.116036	0.345292	-0.136434	-0.1445	-0.338561	0.0745121	0.170468	-0.318193	-0.31301	-0.320661	0.315112	0.813388	0.28309	0.580627	-0.675158	-0.0712156	-0.128208	-0.0600533	-0.931011	-0.931011	0.724961
	Food Component/Plant	3-indoleglyoxylic acid	3-indoleglyoxylic acid	-0.298198	0.0240889	0.619154	0.761227	-0.0824316	0.119417	0.276516	0.61942	0.290693	-0.780063	-0.505983	-0.0707791	0.248124	0.308571	-0.0826587	-0.682943	-0.158975	0.0208119	-0.211634	-0.102822	0.300464	-0.404959	-0.138006	-0.155152	0.381781	-0.362279	-0.0211947	0.322832	0.527833	0.413306	-0.325481	-0.348315	0.432653	0.299838	0.952181	-0.428962	-0.312919	-0.0434224	-0.514366	-0.621823	0.0347115	0.380591	-0.047729	0.00665377	0.074182	0.0854678
	Tryptophan Metabolism	3-indoxyl sulfate	3-indoxyl sulfate	-0.984516	-0.785382	0.227125	0.402176	-0.637668	-0.153215	-0.93388	0.863179	1.47263	-0.611128	-0.487351	-0.546474	0.122359	0.344574	-0.522925	-0.538825	0.0779898	0.492841	1.06682	-0.781265	0.243686	0.687435	0.598548	-0.928405	1.01912	-0.188705	-0.287692	-0.0447116	0.702707	-0.23652	-1.14911	-0.331507	0.0427977	-0.115698	1.48888	-0.249114	1.43817	-0.601062	-0.437126	-0.283878	-0.450617	0.250786	4.88861	6.60343	6.6524	5.01301
	Benzoate Metabolism	3-methoxycatechol sulfate (1)	3-methoxycatechol sulfate (1)	-1.53861	-1.53861	-1.53861	0.296217	-1.07417	-0.910874	-0.688553	0.829105	0.137409	-1.53861	-1.53861	-0.617953	1.62513	0.559132	-1.53861	-0.998564	0.544496	1.95069	-1.0585	-1.53861	-0.882773	-1.53861	-1.53861	-1.53861	0.194816	-0.30216	-0.303986	-1.53861	-0.0345221	-0.247405	-1.53861	-1.53861	-1.53861	-0.46002	2.158	-0.753484	0.0534755	-0.334967	-1.25652	-1.53861	0.03337	0.0676309	0.325494	0.222781	0.288954	-0.0647354
	Benzoate Metabolism	3-methoxycatechol sulfate (2)	3-methoxycatechol sulfate (2)	-0.828512	0.123431	-1.24875	0.410159	-0.491146	0.0200357	-0.315702	0.409761	0.576107	-0.773452	-1.24875	0.0740874	1.72426	0.792124	-1.06026	-0.398331	0.749923	1.80879	-0.14269	-0.498556	-0.950918	-1.24875	-0.587044	0.129228	0.214342	-1.0708	-0.0745431	-0.819036	-0.188687	0.19051	-0.942242	-0.662864	-1.24875	-0.0204453	1.98386	-0.225414	0.0843819	-0.836196	-0.914501	-1.24875	-0.870196	0.122244	1.59549	2.34974	1.79576	1.13715
	Tyrosine Metabolism	3-methoxytyrosine	3-methoxytyrosine	0.0268771	0.307168	-0.205438	0.0255811	-0.132815	0.269475	0.346327	0.147146	0.175339	-0.529378	-0.565279	-0.00189418	-0.156708	0.0272496	-0.127071	-0.556857	0.0813441	0.0367413	-0.341882	-0.2511	-0.1664	0.0790426	-0.432869	-0.126467	0.0236054	-0.10238	-0.144115	-0.0759187	0.0891325	0.275193	-0.437521	0.0018906	-0.331076	0.1151	0.46994	0.110024	-0.0755627	-0.0774787	0.0187641	-0.0232388	-0.128055	0.309839	0.119212	0.39794	-0.085272	0.0151756
	Benzoate Metabolism	3-methyl catechol sulfate (1)	3-methyl catechol sulfate (1)	-1.19174	-0.36561	-1.29045	-1.53013	-0.890237	0.243989	-0.267279	1.46863	0.919355	-0.998885	-1.0067	0.201115	0.65047	0.0573638	0	-0.0529361	-0.105153	1.14352	-0.189461	-0.332993	-0.316189	0.0677783	-0.352099	-0.627232	1.19874	0.367996	0.491078	-1.42843	1.06353	-1.37357	-1.53013	-0.646964	-0.0512053	-1.23817	1.64186	0.151197	-1.53013	0.148545	-0.424052	-0.27853	0.241626	-1.53013	1.91457	2.21684	2.20345	1.35621
	Leucine, Isoleucine and Valine Metabolism	3-methyl-2-oxobutyrate	3-methyl-2-oxobutyrate	-0.0917124	-0.303973	0.0309055	0.143558	0.266296	0.00147506	0.0339614	-0.0662671	-0.202245	0.331786	0.0630392	-0.118813	0.0202144	-0.356339	-0.136435	-0.216627	-0.0022546	-0.742269	-0.0820647	-0.320007	-0.145889	0.166779	-0.134109	-0.00147724	0.0659677	-0.0346143	0.19553	0.16966	-0.0799464	0.208733	0.0400863	0.08918	-0.0157045	0.0754661	0.0423536	0.0972879	0.139843	0.159962	0.0583694	-0.178445	0.112177	-0.139624	-0.0347979	0.225678	0.0590374	-0.0752727
	Leucine, Isoleucine and Valine Metabolism	3-methyl-2-oxovalerate	3-methyl-2-oxovalerate	-0.206926	-0.334288	0.0591353	0.16884	0.271106	-0.0421543	-0.0133962	0.0370816	-0.223297	0.460862	-0.0292807	-0.230541	0.0730238	-0.402376	-0.133727	-0.265283	0.132514	-0.88458	-0.0102293	-0.315298	-0.0895817	0.093318	-0.125596	-0.0110487	0.146475	-0.023593	0.282021	0.196107	0.0457224	0.240821	-0.00216242	0.156091	0.00215775	0.174222	0.0649626	0.207044	0.126602	0.115225	0.175595	-0.0277104	0.0032739	-0.0102609	-0.0624021	0.341762	0.226811	-0.0963163
	Leucine, Isoleucine and Valine Metabolism	3-methylcrotonylglycine	3-methylcrotonylglycine	0.523319	0.0945786	-0.147015	-0.344645	0.782629	0.253036	0.737222	0.268062	-0.418321	0.126524	0.288458	-0.109522	-0.556549	-0.594099	-0.40358	0.105699	0.0603795	-0.230261	-0.285312	0.0660524	-0.63264	-0.0751746	-0.0173528	0.15308	0.0170568	0.0374674	0.407802	-0.480952	-0.639568	-0.140423	-0.69855	-0.405568	-0.739558	-0.518147	-0.352517	0.661514	0.20245	0.613605	0.0603136	0.23424	0.511987	0.21543	0.280325	0.0365585	-0.512715	-0.301195
	Pyrimidine Metabolism, Cytidine containing	3-methylcytidine	3-methylcytidine	-0.22676	0.0378918	0.293032	0.370903	-0.00825261	0.0549467	-0.519738	0.107504	-0.386578	-0.166193	0.0327854	-0.0100519	0.130838	-0.0293581	0.215707	-0.190375	-0.0669008	0.647522	-0.279163	-0.184784	0.0794804	0.0168504	0.171503	-0.130727	0.040756	0.0146683	-0.149499	-0.122196	0.162981	0.0829889	-0.14271	-0.400589	0.0812758	0.175552	0.111864	0.00818506	0.271869	0.15479	-0.583683	-0.649398	-0.0823176	-0.649398	-0.28595	-0.649398	-0.649398	-0.220726
	Leucine, Isoleucine and Valine Metabolism	3-methylglutaconate	3-methylglutaconate	-0.076234	0.179804	0.0802369	0.165883	-0.0474069	0.0706903	0.276192	0.486465	0.31468	-0.476222	-0.322453	-0.138949	-0.189271	-0.10066	-0.0764594	-0.165293	0.0798184	0.371595	-0.00412636	-0.261064	-0.173086	0.170794	-0.0849185	-0.0138762	0.286095	-0.0453573	0.0581071	0.00238683	0.273547	-0.0838822	-0.471957	-0.179766	0.196953	-0.370623	0.811565	0.257796	0.134109	0.187171	-0.111911	-0.0706743	0.178779	0.145812	-0.00656424	0.293798	0.239128	-0.00239254
	Fatty Acid, Dicarboxylate	3-methylglutarate/2-methylglutarate	3-methylglutarate/2-methylglutarate	-0.666919	-0.666919	-0.121992	-0.666919	-0.2185	-0.18382	0.302544	0.354853	0.267313	-0.388526	-0.666919	-0.410228	-0.666919	-0.0555049	0	0.0880331	0.210141	1.07485	-0.666919	-0.666919	-0.666919	-0.666919	-0.164628	-0.218801	0.141794	0.0300762	-0.666919	-0.666919	-0.666919	-0.666919	-0.666919	0.0622755	0.0452505	-0.36677	-0.666919	-0.666919	-0.666919	-0.666919	-0.0596754	-0.389381	-0.358603	0.501288	-0.666919	-0.666919	-0.270473	0.353546
	Histidine Metabolism	3-methylhistidine	3-methylhistidine	-0.264706	-0.609526	-0.245253	0.197926	0.125604	-0.154846	-0.693019	-0.0698932	0.0638923	0.0897109	0.0617648	0.338936	-0.364445	0.199165	0.0778956	-0.113124	-0.0329922	0.363087	0.427818	-0.2905	0.0411903	0.196177	0.425277	0.094012	0.122288	0.31921	-0.0433121	-0.0607598	-0.10153	0.0181931	-0.00535905	-0.340966	0.00533048	0.260818	0.759134	-0.35875	-0.0943764	-0.289687	-0.480348	-0.375525	-0.322109	0.671431	-0.16641	0.299425	0.415942	-0.276975
	Benzoate Metabolism	3-phenylpropionate (hydrocinnamate)	3-phenylpropionate (hydrocinnamate)	-0.386726	-0.832151	-0.607695	-0.626269	-0.13638	-0.359205	-0.0943839	0.427918	0.210999	-0.104273	-0.822855	-0.634859	0.205008	0.745977	-0.0498836	-0.200283	0.242697	0.317495	-0.00132892	-0.841056	-1.03738	0.163221	-0.878568	-0.0864447	0.0672782	0.0370239	0.348896	-0.127814	0.0148431	-0.596178	0.207235	0.872419	-0.241562	-0.752127	1.059	0.248653	2.61046	-0.484699	0.00132715	0.74532	-0.0875052	-0.481977	4.61097	5.08216	4.81076	3.83625
	Glycolysis, Gluconeogenesis, and Pyruvate Metabolism	3-phosphoglycerate	3-phosphoglycerate	1.12961	-1.33224	-0.952886	-0.209205	0.212943	0.00753138	0.36766	-0.217521	-0.0786515	1.43991	-0.401793	-0.00758853	-0.329953	-1.1228	-0.0087313	1.33592	0.918287	0.371425	0.954072	-0.351266	-0.601409	0.0647681	-0.2991	0.104342	0.885633	0.874316	0.851004	0.501885	-0.292491	-1.60556	0.976056	1.34535	-0.194505	-0.595268	0.663977	0.761452	1.28521	0.0542688	1.07953	2.79409	-0.0439147	-0.0483223	-0.0827284	-0.663986	-1.09638	-0.654921
	Pyrimidine Metabolism, Uracil containing	3-ureidopropionate	3-ureidopropionate	-0.284917	-0.126018	-0.0749782	-0.389335	-0.343791	0.340343	-0.129488	0.12805	-0.275506	-0.545112	0.086487	-0.196489	0.00655994	0.448243	0.0581559	0.0171673	-0.206813	0.940485	-0.0205955	-0.331678	0.2174	0.761972	0.456584	-0.259597	0.530762	0.345847	-0.166119	-0.387965	-0.0805559	-0.314194	-0.528078	-0.0536278	-0.263608	-0.369338	0.775589	0.470216	-0.247384	0.384125	0.256921	-0.00660326	-0.0604533	0.164298	0.786394	1.00375	0.490066	0.125064
	Fatty Acid, Dihydroxy	3,4-dihydroxybutyrate	3,4-dihydroxybutyrate	-0.0139108	-0.133415	-0.382684	0.0402407	-0.0556921	0.0543014	-0.0398931	0.184657	-0.0695013	-0.290925	-0.250248	-0.0455536	0.0980032	0.151991	0.120328	-0.135559	-0.134545	0.678137	0.204385	-0.0154816	-0.350925	0.0384952	0.0244384	0.0137199	0.191933	0.110001	-0.169235	-0.172425	0.182054	-0.0451838	-0.253562	-0.230745	-0.019475	-0.262875	1.0123	0.112192	0.0365846	0.0164854	-0.288625	0.0448063	-0.0427321	-0.0473031	0.0149961	0.22818	-0.079885	0.132908
	Tyrosine Metabolism	3,4-dihydroxyphenylacetate sulfate	3,4-dihydroxyphenylacetate sulfate	-0.617233	-0.529175	-0.649206	0.781231	-0.456256	0.346373	-0.403138	0.834459	0.222709	-1.24471	-0.287196	-0.236455	0.573757	0.515962	-0.178866	-0.679568	0.688148	0.683596	0.00129587	-0.48367	-0.195772	0.395318	-0.260702	-0.600877	0.297573	0.0933953	-0.0217838	0.217353	0.618586	0.278961	-1.00275	-0.499005	0.165506	0.00877214	1.23093	0.400615	0.0208835	-0.0173558	-1.24471	-0.642199	-0.00129755	0.912729	-0.572073	0.560203	-0.0196984	-1.24471
	Chemical	3,5-dichloro-2,6-dihydroxybenzoic acid	3,5-dichloro-2,6-dihydroxybenzoic acid	-0.207387	0.511135	-0.526661	-0.217801	0	-0.245575	0.640001	-0.759504	0.136379	-0.448469	-0.984527	-0.194543	0.262259	-0.760059	-0.559004	-1.11109	0.47268	-1.11109	0.573384	-0.0833143	0.457145	0.871519	-0.085938	-0.630503	0.788206	0.235305	-0.394129	0.0418044	0.633482	0.758891	-0.260696	-1.11109	-0.0347377	0.364017	-0.330801	0.376089	0.122808	0.341715	-0.0669808	0.0574221	0.196765	-1.11109	0.600833	-0.100493	-0.397918	0.257833
	Chemical	4-acetamidobenzoate	4-acetamidobenzoate	-0.630252	-0.295816	-0.630252	0.35962	-0.630252	-0.247151	-0.630252	0.694326	-0.630252	-0.630252	-0.630252	-0.549409	-0.418865	-0.269962	-0.630252	-0.630252	-0.630252	0.537013	-0.630252	-0.630252	-0.630252	-0.630252	-0.630252	-0.115338	0.74577	-0.144199	0.273694	-0.630252	0	-0.630252	-0.532158	-0.630252	-0.630252	-0.630252	0.980119	-0.630252	-0.296948	-0.630252	-0.630252	-0.630252	-0.630252	-0.630252	1.54933	1.04233	0.92473	-0.104541
	Polyamine Metabolism	4-acetamidobutanoate	4-acetamidobutanoate	-0.546975	0.116887	-0.162458	0.0877387	-0.258457	0.174515	-0.125876	0.00535112	-0.031068	-0.00956054	-0.550307	0.227184	0.0932706	0.332599	-0.162587	0.0176697	-0.0460822	0.361254	-0.296317	-0.12755	0.102513	0.266351	0.156821	-0.12284	0.565019	0.454409	0.50152	0.148572	0.122795	-0.413733	-0.330179	0.30531	0.152492	-0.324701	0.347992	0.297467	-0.429923	-0.205809	-0.046382	-0.156709	-0.563623	0.256918	-0.249849	0.0810465	-0.00537991	-0.186729
	Food Component/Plant	4-acetylcatechol sulfate (1)	4-acetylcatechol sulfate (1)	-0.765761	-0.329271	-0.946101	-0.637165	-0.387384	0.405327	-0.108412	1.46463	0.521969	-0.577969	-0.43705	0.0989695	0.321068	-0.620289	-0.0743235	-0.0802585	-0.271868	0.506937	1.49152	-0.388797	-0.410684	0.185186	1.17603	-0.471718	0.84918	0.0651051	0.237463	-0.914713	0.564427	-1.4014	-0.966035	-0.426457	-0.237891	-1.33979	0.631978	0.5537	-0.973325	0.163191	0.070624	-0.0696407	0.382265	-0.8102	2.58398	3.14605	2.8416	1.86933
	Benzoate Metabolism	4-acetylphenol sulfate	4-acetylphenol sulfate	-0.808326	0.119182	-0.644775	-0.0906911	-0.456709	0.257437	-0.0466728	1.03324	0.329616	-0.410813	-0.729268	0.0859343	0.607026	-0.0559653	0.0445912	-0.0814822	-0.155293	0.839337	0.0953503	-0.187013	-0.236451	0.23288	-0.2394	-0.465954	0.682902	0.13727	0.397849	-0.520294	0.662606	-0.443205	-1.09948	-0.432908	-0.161008	-0.827055	1.05245	0.442169	0.662283	-0.20501	-0.308506	-0.20588	0.166691	-0.273496	1.16299	1.66519	1.06243	0.457819
	Benzoate Metabolism	4-allylcatechol sulfate	4-allylcatechol sulfate	-2.17816	-2.17816	-2.17816	-2.17816	-2.17816	-2.17816	-2.17816	-2.17816	-2.17816	-2.17816	-2.17816	-2.17816	-2.17816	-2.17816	-2.17816	-2.17816	-2.17816	-2.17816	-1.2959	-2.17816	-2.17816	-2.17816	-2.17816	-2.17816	-2.17816	-2.17816	-2.17816	-2.17816	-2.17816	-2.17816	-2.17816	-2.17816	-2.17816	-2.17816	-2.17816	-2.17816	-2.17816	-2.17816	-2.17816	-2.17816	-2.17816	-2.17816	0.0763211	0.863849	0.745779	-0.0826309
	Food Component/Plant	4-allylphenol sulfate	4-allylphenol sulfate	-0.82496	-0.795257	0.0301552	1.58295	-0.82496	-0.82496	0.731125	0.0213608	-0.82496	-0.82496	-0.82496	-0.784004	-0.82496	-0.223452	-0.82496	-0.82496	-0.767127	-0.404467	1.12289	-0.0944649	-0.0207873	0.510258	0.556353	-0.82496	0.330041	-0.408052	0	-0.299186	0.470295	-0.82496	-0.506275	-0.82496	-0.0670066	-0.82496	1.10659	-0.674127	0.877817	-0.82496	-0.82496	-0.82496	-0.82496	-0.82496	0.310527	0.878484	1.2174	-0.253944
	Chemical	4-chlorobenzoic acid	4-chlorobenzoic acid	0.0250739	-0.0833422	-0.128639	0.0515008	0.0537301	-0.255575	-0.174868	0.0316393	-0.0575104	-0.0257188	-0.358884	-0.265089	-0.113516	-0.126927	0.0547799	-0.152563	0.197856	0.0251707	0.190486	-0.208056	-0.205935	0.647404	-0.155896	-0.0964716	0.515257	0.119383	-0.0571172	-0.121846	0.125248	-0.0365811	-0.0776165	0.687047	0.0844178	-0.141549	0.301637	0.15471	0.181433	-0.0316733	0.0952789	0.813689	0.0940382	1.06925	0.18616	0.0735271	-0.127793	-0.107493
	Sterol	4-cholesten-3-one	4-cholesten-3-one	-0.180106	-0.379841	0.610516	0.406365	0.00221374	-0.333653	-0.265187	0.724072	0.536039	-0.00221866	-0.0957473	-0.261268	0.672987	0.361218	-0.156684	-0.399754	0.585854	0.28855	-0.0131498	-0.338214	0.602372	0.734288	-0.146645	-0.304968	0.353385	-0.42439	-0.278221	0.921835	0.693182	0.641927	-0.439624	-0.258123	0.695555	0.587499	0.327124	0.0428501	-0.401868	-0.364091	-0.344398	-0.0735709	-0.400749	1.03129	0.124654	0.204098	0.406841	-0.00972376
	Benzoate Metabolism	4-ethylcatechol sulfate	4-ethylcatechol sulfate	-5.13217	-5.13217	-5.13217	-5.13217	-5.13217	-5.13217	-5.13217	-4.56807	-5.13217	-5.13217	-5.13217	-5.13217	-5.13217	-5.13217	-5.13217	-5.13217	-5.13217	-5.13217	-5.13217	-5.13217	-5.13217	-5.13217	-5.13217	-5.13217	-5.13217	-5.13217	-5.13217	-5.13217	-5.13217	-5.13217	-5.13217	-5.13217	-5.13217	-5.13217	-5.13217	-5.13217	-5.13217	-5.13217	-5.13217	-5.13217	-5.13217	-5.13217	0.102972	0.718567	0.256652	-0.114805
	Benzoate Metabolism	4-ethylphenylsulfate	4-ethylphenylsulfate	-2.54613	-2.54613	-2.54613	-2.3488	-2.54613	-2.54613	-2.54613	-2.54613	-2.54613	-2.54613	-2.54613	-2.54613	-2.54613	-2.54613	-2.54613	-2.54613	-2.54613	-2.54613	-2.54613	-2.54613	-2.54613	-2.54613	-2.54613	-2.54613	-2.54613	-2.54613	-2.54613	-2.54613	-2.46854	-2.54613	-2.54613	-2.54613	-2.54613	-2.54613	-2.54613	-2.54613	-2.54613	-2.54613	-2.54613	-2.54613	-2.54613	-2.54613	0	2.10277	1.97402	1.22395
	Guanidino and Acetamido Metabolism	4-guanidinobutanoate	4-guanidinobutanoate	-0.238877	0.0991641	0.0383636	0.179874	-0.127153	0.018938	0.622172	0.314046	0.104033	-0.832189	-0.542415	-0.573412	-0.0514099	0.170128	-0.392692	-0.29388	-0.0193035	0.445986	-0.695655	-0.0493315	-0.192099	0.170449	-0.6634	-0.393141	-0.16696	-0.286914	0.0200772	-0.80901	0.517938	-0.315982	-0.969129	-0.24721	-0.083433	-0.69592	0.455499	0.218175	0.0553846	0.274001	-0.0820148	-0.34533	0.177273	0.414861	0.466743	0.590731	0.186935	0.53938
	Fatty Acid, Monohydroxy	4-hydroxybutyrate (GHB)	4-hydroxybutyrate (GHB)	-0.341525	0.0425584	0.166182	-0.0383485	0.389958	-0.210995	-0.450574	-0.132192	0.18514	0.343313	-0.0467315	0.118334	0.0132086	-0.417073	-0.39686	0.154652	0.220356	-0.10557	-0.328711	-0.652693	0.192043	0.237207	0.286927	-0.0749945	-0.459394	0.0276478	-0.117349	0.530122	0.615935	-0.354373	0.467835	0.398094	-0.149895	-0.284014	-0.422286	0.629281	0.00616337	1.10611	0.0654429	0.862172	-0.0437793	-0.0062016	0.21848	-0.372713	-0.244973	0.184291
	Food Component/Plant	4-hydroxycinnamate	4-hydroxycinnamate	-0.371946	-0.448195	0.0751336	0.438023	-0.273615	0.172272	-0.0676312	1.33049	0.645322	-0.736635	-0.40716	0.0753448	0.197394	-0.643382	0.236406	-0.0915456	-0.0501722	-0.0215188	0.193356	-0.0982046	0.0210655	0.205833	-0.150532	0.0922333	1.003	0.211153	0.405841	-0.425419	0.650011	-0.494022	-0.481426	-0.370363	0.272101	-0.927512	1.45306	0.03144	0.155354	0.404792	-1.15212	-0.141315	0.381423	-0.270621	-0.124788	0.750399	-0.119533	-0.395531
	Tyrosine Metabolism	4-hydroxycinnamate sulfate	4-hydroxycinnamate sulfate	-0.575427	0.0881361	-0.154216	0.387619	-0.345887	0.234205	0.0943472	1.1884	0.850177	-0.456475	-0.351153	-0.168552	0.409839	-0.227473	0.00593985	-0.12483	-0.0787129	1.01866	-0.172233	-0.939644	-0.00597534	0.67096	-0.396021	-0.458895	0.62126	-0.309199	0.236151	-0.528969	0.996105	-0.552904	-1.04604	-0.402369	-0.226148	-0.747877	1.00767	0.254115	0.278937	0.230557	0.244287	-0.411401	0.133981	0.361868	0.34034	1.03289	0.0685821	-1.47145
	Glutamate Metabolism	4-hydroxyglutamate	4-hydroxyglutamate	0.285122	0.573417	-0.221122	0.0877885	0.147851	0.576408	0.924033	-0.263269	-0.0376588	0.0675441	-0.414131	0.170745	-0.220028	-0.273822	-0.014502	0.202194	0.0604614	0.0957367	-0.28507	0.0124051	-0.507282	-0.1049	-0.125703	-0.012561	-0.2805	0.307369	0.223855	-0.678455	-0.382034	-0.666248	-0.164769	-0.0129486	-0.376996	-0.460945	0.202826	-0.296159	0.494015	0.203632	-0.0253866	0.180944	0.531417	0.0718705	1.10922	-0.0129232	-0.35577	0.788674
	Benzoate Metabolism	4-hydroxyhippurate	4-hydroxyhippurate	-0.187067	0.400987	-0.889412	0.175935	-0.101567	0.350496	-0.344717	0.460745	0.00404216	-0.0442717	-0.485212	0.383463	-0.0932414	0.0624527	0.225224	-0.145734	-0.712271	0.870132	0.0472627	-0.441441	-0.341275	-0.174743	0.138875	0.059414	-0.0106368	-0.20346	0.479658	-1.10206	-0.00405857	-0.941541	-0.339962	0.0229488	-0.283435	-1.1066	0.66382	0.200398	0.634901	0.127258	-0.50954	-0.158803	0.143601	0.146301	0.0871161	0.147377	0.0603968	-0.343999
	Phenylalanine Metabolism	4-hydroxyphenylacetate	4-hydroxyphenylacetate	-0.210668	0.079316	-0.36458	-0.0315938	-1.17668	0.00223138	-0.500969	0.142644	0.144397	-0.328021	-1.17668	0.200665	-0.33513	0.190133	-0.00440154	-0.740039	-0.719664	0.590409	1.84877	-0.234383	-0.210901	0.0061674	1.5405	0.0151065	-0.280659	0.666834	-0.068052	-0.475486	0.199453	-0.513104	0.00853088	-1.17668	-0.0403029	-1.17668	0.980741	-0.0252396	-0.00223637	0.0044466	-0.252187	-1.17668	-0.0265142	0.0894472	0.442201	0.633159	0.684676	-0.0276632
	Tyrosine Metabolism	4-hydroxyphenylacetate sulfate	4-hydroxyphenylacetate sulfate	-0.522097	0.292622	-0.0179971	0.559084	-0.107071	0.177595	-0.325718	0.825403	0.149518	-0.0963223	-0.393998	0.255106	0.0947841	0.665977	0.0176789	-0.24352	-0.0501867	0.635086	2.26065	-0.458251	-0.0439825	0.348263	2.13488	-0.101575	0.233337	-0.219828	0.0721189	0.0632965	0.416255	-0.363938	-0.587654	-0.380451	-0.203918	-0.393817	1.04291	0.0202577	-0.130891	-0.222305	-0.440512	-0.407958	-0.27374	0.392399	0.244084	0.864283	1.08781	-0.395194
	Tyrosine Metabolism	4-hydroxyphenylpyruvate	4-hydroxyphenylpyruvate	-0.899886	-0.249895	-0.314514	-0.0059819	-0.667495	-0.271289	-1.04407	0.972522	0.00594633	-0.814939	-1.38335	-0.187796	0.325599	-0.0257299	-0.94518	-0.227603	0.28042	0.276541	-0.710971	-1.12385	0.675838	1.34143	-0.227654	-0.543066	0.423713	0.589269	-0.22342	0.821601	1.03718	0.365625	-1.52813	-0.326966	0.180588	-0.0534224	1.18506	0.500736	-0.694726	-0.660607	-0.0903495	0.0411946	0.0851333	0.525464	0.61845	0.682721	0.659088	0.201014
	Histidine Metabolism	4-imidazoleacetate	4-imidazoleacetate	0.444366	0.448585	-0.910086	-0.477554	0.198809	0.423739	0.688456	-0.378939	-0.0365589	0.317829	0.250103	-0.0213737	-0.599443	-0.463276	0.734593	0.0529357	-0.76192	-0.0679952	1.23266	-0.0372704	-1.01944	-0.419943	1.03178	0.196846	-0.460757	-0.123305	0.375221	-1.14731	-0.720321	-0.716768	0.448655	-0.604677	-0.580278	-0.822791	0.889561	0.284405	0.147219	0.295519	-0.663967	0.0209264	0.210661	-0.128148	0.691855	0.0945175	-0.44072	0.154556
	Leucine, Isoleucine and Valine Metabolism	4-methyl-2-oxopentanoate	4-methyl-2-oxopentanoate	-0.232353	-0.416018	-0.0115199	0.211901	0.156759	-0.0059308	-0.0933336	0.0373984	-0.111253	0.389798	-0.0428904	-0.23957	0.0439549	-0.481218	-0.128793	-0.282473	0.0197229	-1.01448	-0.103315	-0.415711	-0.145391	0.0239756	-0.234213	-0.0589225	0.254162	0.013193	0.126828	0.050303	0.117631	0.218737	-0.238206	0.138055	-0.0207577	0.108671	0.0428595	0.111286	0.0549676	0.128841	0.0378423	-0.084763	0.0190223	0.00589584	-0.0792	0.400317	0.223876	-0.0760255
	Chemical	4-methylbenzenesulfonate	4-methylbenzenesulfonate	-0.0315572	2.37027	-0.668917	-0.30665	-0.622781	2.37988	-0.094365	-0.0262061	0.206638	-0.123107	2.20905	2.90972	-0.32974	0.260735	-0.146553	0.166136	-0.139799	-0.181079	0.0422201	2.00383	-0.85842	0.226568	-0.475468	0.0938871	1.67558	-0.589309	1.02901	-0.157005	-0.679859	-0.691929	0.479716	1.83792	-0.828828	-0.774019	0.0255368	-0.451684	-0.680338	0.52912	0.255646	0.138358	0.269956	0.696219	-0.447247	0.609586	0.401171	-0.171695
	Benzoate Metabolism	4-methylcatechol sulfate	4-methylcatechol sulfate	-1.35482	-0.753481	-0.97556	-0.101205	-0.594474	0.3007	-0.156811	1.40813	0.921036	-1.25236	-1.06876	-0.0811387	0.685189	3.19959	-0.314898	-0.463438	-0.382813	3.09052	0.728176	-0.808817	0.024858	0.279899	0.70439	-0.625431	1.15005	0.0771945	0.190764	-1.62587	0.793662	-0.735607	-1.62587	-0.410264	-0.247625	-1.62587	4.01337	-0.0141688	-0.784371	0.0139709	-0.519468	-0.414247	0.195706	-0.360035	3.50356	3.82677	3.51535	3.06069
	Fatty Acid Metabolism (Acyl Glycine)	4-methylhexanoylglycine	4-methylhexanoylglycine	-0.328074	0.75311	0.0267289	-0.535195	0.423382	0.849166	0.533439	0.318464	-0.433311	0.165545	-0.156188	-0.412679	-0.549164	0.178456	-0.0951457	0.394291	0.399052	0.557369	-0.398024	-0.2106	-0.250727	0.453058	0.0390121	-0.701112	-1.41238	0.296798	0.511228	-1.103	-0.027463	-0.0820535	-1.11764	-0.685314	-0.816802	-0.695568	-0.974106	1.95502	0.0882517	0.215117	1.03711	-1.03199	-0.125238	-0.30823	1.16854	0.480047	-0.276856	0.431954
	Benzoate Metabolism	4-vinylcatechol sulfate	4-vinylcatechol sulfate	-0.565605	-0.291316	-0.100384	1.31708	-0.5048	0.73724	-0.429135	1.33272	0.882379	-1.08895	-1.49597	0.102437	0.487271	-0.31655	-0.437374	-0.656494	-0.244796	0.516935	0.0401158	-1.40057	-0.386898	0.136451	0.0168477	0.0431356	0.806797	-0.0171364	-0.0897013	0.0501216	0.844119	-0.79251	-1.08998	-0.637878	0.187046	-0.862392	1.27791	-0.0526584	0.107544	-0.131427	-0.342646	-0.426537	-0.114217	0.102798	0.565415	1.60677	1.53594	0.702958
	Food Component/Plant	4-vinylguaiacol glucuronide	4-vinylguaiacol glucuronide	-0.716421	-0.267935	-0.828029	-0.914145	-0.498949	0.461903	0.0972926	1.15614	0.480681	-0.535433	-0.773442	0.109864	0.362327	-0.486696	0.1297	-0.177734	-0.558227	0.527163	-0.411517	-0.805101	-0.566784	-0.252293	-0.450616	0.0982419	1.2035	0.250434	0.319507	-0.831792	0.73077	-1.12076	-1.01109	0.0796018	-0.190792	-1.39649	1.1608	0.0239487	-1.12379	0.105876	0.112294	0.275805	0.373453	-0.722722	0.233474	0.919857	0.0376312	-0.404983
	Food Component/Plant	4-vinylguaiacol sulfate	4-vinylguaiacol sulfate	-0.629992	0.028421	-0.148935	-0.0318939	-0.214141	0.743082	0.0233281	0.90605	0.154078	-0.00994037	-0.488173	0.00560107	0.373798	0.120508	0.305968	-0.00563262	-0.249524	1.35913	-0.647067	-0.694681	-0.432235	0.00671286	-0.508478	-0.663672	0.504624	0.341432	0.267368	-0.704251	0.27107	-0.72509	-0.895101	-0.0137373	-0.147373	-0.976205	0.708929	0.32043	0.0527202	-0.0453628	-0.798402	-0.233425	0.274862	-0.847583	0.933405	1.14565	0.409779	-0.289749
	Benzoate Metabolism	4-vinylphenol sulfate	4-vinylphenol sulfate	-0.448496	-0.599941	0.660179	-0.126407	-0.55246	0.0262308	-0.490682	0.876215	0.0892969	-0.862162	-0.363954	-0.293222	0.022141	0.133925	-0.232953	-0.238529	0.0565411	0.392103	-0.0466199	-0.127055	0.397479	0.673002	-0.36308	-0.704016	0.843629	0.321071	0.0516245	0.382204	0.946163	-0.162051	-0.463996	-0.0473342	0.618135	-0.40494	1.00107	-0.0226423	-0.586071	-0.239995	-0.452775	0.198127	-0.203769	-0.91628	0.350792	1.09625	0.908928	0.13426
	Lysine Metabolism	5-(galactosylhydroxy)-L-lysine	5-(galactosylhydroxy)-L-lysine	0.110688	0.521057	0.0232887	0.208895	-0.152027	0.251017	0.0645727	0.230873	-0.293426	0.437424	-0.984501	-0.195884	-0.15114	-0.154458	-0.592428	-0.383638	0.286201	0.0943167	0.350134	-0.023844	-1.03146	0.35781	-1.03146	-0.215327	0.0634182	0.600862	0.0930586	-1.03146	0.349078	-0.515138	-0.518957	0.286981	-0.0646591	-0.409687	-0.074792	-0.151276	0.237987	-0.153711	-0.143836	0.375741	-0.663913	0.0914001	0.0374988	-1.03146	-1.03146	-0.121816
	Lysine Metabolism	5-aminovalerate	5-aminovalerate	-2.02296	-0.23156	-0.158468	0.056578	0.330512	-0.425199	-0.598532	-1.27573	-0.391374	-0.366513	-2.02296	0.158601	-0.255004	1.44441	-0.078283	-0.0905423	0.015171	0.950126	0.842837	0.455429	1.03208	1.03385	1.36985	-2.02296	0.904694	0.113237	-0.36314	-1.0347	-2.02296	0.412677	-0.492608	-1.66658	-0.24212	-0.000536048	1.30805	-0.436001	1.39849	0.451635	0.0379125	-2.02296	-0.6591	-2.02296	0.437697	0.537991	-0.296332	0
	Medium Chain Fatty Acid	5-dodecenoate (12:1n7)	5-dodecenoate (12:1n7)	0.126891	0.394655	-0.284013	-0.282646	1.01825	-0.746495	-0.41709	-0.83029	0	0.675822	0.388975	-0.0835041	-0.282683	-0.576538	-0.318981	0.656495	-0.312306	-0.2412	-0.368029	-0.777906	-0.523621	0.143113	0.4806	0.229485	-1.32247	-0.315395	0.19439	0.985841	0.214133	0.972298	0.501644	0.371562	0.358291	0.823614	0.0911954	0.68081	0.357538	0.149385	0.0292322	-0.0960841	-0.423618	0.0435494	-0.215222	-1.19409	-0.467311	-0.100727
	Fatty Acid Metabolism (Acyl Carnitine, Monounsaturated)	5-dodecenoylcarnitine (C12:1)	5-dodecenoylcarnitine (C12:1)	-0.938843	0.023103	-0.0278683	-0.0185184	0.269642	-0.743908	-0.30642	-0.0955831	0.314144	0.0181817	-0.157857	-0.338813	0.388541	-0.199269	-0.404782	0.28342	0.421166	0.611114	-0.116477	-0.544402	0.113615	0.342228	0.103932	-0.0821194	-0.435817	-0.153163	-0.73311	1.09337	0.275745	0.995647	-0.0882387	-0.13771	0.889454	0.806978	0.847736	0.782562	0.154002	-0.323412	0.0254171	-0.759975	-0.639271	0.369975	-0.0296109	0.77869	1.05147	-0.189485
	Eicosanoid	5-HETE	5-HETE	-1.11553	0.293465	0.0674252	0.177103	0.388005	0.705422	-1.01552	-0.420094	-0.408808	0.470803	0.258589	-0.255151	-0.574041	-1.11553	0.0148633	-1.11553	-0.632693	-0.40289	0.28685	0.771077	-1.11553	-1.11553	0.203265	-1.11553	-1.11553	-0.653906	0.0245804	-1.11553	-0.0876034	0.122774	0.591257	-1.11553	-0.0493999	-0.04593	-1.11553	-0.75283	-0.167886	0	-1.11553	-1.11553	0.040941	-1.11553	-1.11553	-0.91552	-1.11553	-1.11553
	Chemical	5-hydroxy-2-methylpyridine sulfate	5-hydroxy-2-methylpyridine sulfate	-0.840361	-0.531437	-1.26461	-0.945982	0.104143	0.30016	-0.0770614	1.66319	0.970441	-0.74616	-0.836257	0.455852	0.979099	0.226906	-0.0155099	0.49007	-0.646126	1.97116	-0.273002	-0.303472	-0.711692	-0.0352419	-0.39695	-0.524602	1.49726	0.507135	0.58318	-1.0572	1.08532	-1.10032	-0.596636	0.264271	0	-1.26461	2.03159	-0.00846519	-0.960067	0.266477	-0.195482	0.873139	0.403418	-0.513784	1.15223	2.02029	1.07838	-0.0466053
	Fatty Acid, Monohydroxy	5-hydroxyhexanoate	5-hydroxyhexanoate	0.324603	-0.327109	-0.332405	0.102502	0.211784	-0.540423	-0.387767	0.106619	-0.211265	0.530878	-0.40853	-0.740529	-0.100537	-0.816476	0.248619	0.0669935	-0.00300216	0.00299318	0.367106	-0.812068	-0.142206	0.421145	-0.454841	-0.0560972	0.0767532	0.139714	0.0224331	0.563125	-0.18358	0.0455286	0.42152	0.595305	0.268518	-0.0987719	0.165403	0.529072	-0.00310385	-0.432742	0.097562	0.819929	-0.156512	-0.216194	-0.0751058	0.0192024	0.010329	-0.597473
	Tryptophan Metabolism	5-hydroxyindoleacetate	5-hydroxyindoleacetate	-0.48981	-0.251191	0.0889086	0.373766	-0.451663	0.0114289	-0.564051	0.330261	0.527342	-0.228159	-0.0766416	-0.384168	0.00660064	0.191817	-0.0405519	-0.219668	0.441093	0.378888	-0.108489	-0.49624	0.147565	0.612683	-0.0655213	0.0465203	0.679757	-0.064909	-0.0604689	0.411795	0.510067	0.129057	-0.131144	-0.731702	0.0888037	0.187619	0.797871	0.14199	-0.112778	-0.667712	-0.0208391	-0.00664449	0.028022	0.339043	-0.283342	0.120421	0.0421467	-0.51548
	Lysine Metabolism	5-hydroxylysine	5-hydroxylysine	-0.0558195	0.10536	-0.284465	0.00477368	0.0346887	0.171468	-0.242816	0.211148	-0.226225	-0.142631	-0.332287	-0.0586709	-0.254697	0.0181445	0.173867	-0.111422	-0.089652	0.144303	0.140744	-0.166873	-0.306286	0.0481259	-0.0698059	0.020348	0.169155	0.031675	-0.00343457	-0.424651	0.131104	-0.367881	-0.32605	-0.172051	-0.081893	-0.483093	0.285489	0.0204191	0.190425	0.00342282	-0.218658	-0.0205967	0.185098	0.283154	-0.0299151	0.283592	0.234984	-0.0996307
	Pyrimidine Metabolism, Cytidine containing	5-methyl-2'-deoxycytidine	5-methyl-2'-deoxycytidine	-0.16211	-0.349369	0.0174232	0.373659	-0.153534	-0.161181	-0.0854447	0.164591	-0.288578	0.339978	-0.0503482	0.105967	-0.0556725	0.204905	-0.162147	-0.445482	0.0513965	0.205931	-0.161156	-0.682323	-0.249258	-0.192931	0.191121	-0.41884	0.158317	0.147697	-0.0681995	-0.480229	-0.180519	0.252138	-0.248984	-0.0276715	-0.204708	0.163159	0.409741	0.101183	0.0374478	0.0702612	-0.243821	-0.0169881	-0.0310905	0.0167044	0.523432	0.707934	0.637142	0.222364
	Pyrimidine Metabolism, Cytidine containing	5-methylcytidine	5-methylcytidine	0	-0.251435	0.0121003	0.165143	0.0449324	0.00669287	0.345818	-0.182521	-0.366391	0.446592	-0.157105	0.0709982	0.0214733	-0.173781	0.253386	-0.164951	-0.012696	0.0496309	-0.177173	0.0159063	-0.069116	-0.0260128	0.223815	-0.277431	0.159461	-0.0186098	-0.0425085	-0.141756	0.189264	0.137872	-0.0447941	-0.129429	-0.052494	0.181254	-0.303057	0.20134	0.117283	0.0873443	-0.055278	-0.126364	-0.0881347	0.0552242	0.864918	-0.366391	-0.0645834	0.366612
	Polyamine Metabolism	5-methylthioadenosine (MTA)	5-methylthioadenosine (MTA)	0.373928	-0.243099	-0.133517	-0.0289913	0.04461	0.0199134	0.06544	-0.0718933	-0.108987	0.373001	-0.118901	-0.0174749	-0.289237	-0.165331	-0.131876	0.407361	0.296549	0.0799825	0.414882	0.0663632	-0.0522244	0.35829	0.0918732	-0.0564735	0.35598	0.514245	0.0730169	0.0171748	0.245229	-0.359786	0.133211	0.17722	-0.104333	-0.202539	0.324602	0.108088	0.440915	-0.127258	0.363344	0.783212	-0.209079	-0.0514777	-0.49164	-0.402961	-0.468266	-0.651307
	Methionine, Cysteine, SAM and Taurine Metabolism	5-methylthioribose**	5-methylthioribose**	-0.0841128	0.347995	-0.219336	-0.0814825	-0.0167493	-0.0139288	-0.00635308	-0.0442777	-0.206711	0.265711	-0.447528	-0.107581	-0.302448	0.00671067	0.0314559	-0.267961	-0.0464344	0.182331	0.253388	0.100433	-0.511511	0.253915	-0.0135529	0.227896	0.0591107	0.0693573	0.247289	0.00631297	0.098493	-0.185199	0.0882748	0.11218	0.295682	0.0468688	0.259574	0.105728	0.163487	-0.176752	-0.178759	0.389859	-0.392882	0.406435	-0.260805	-0.346905	-0.359821	-0.152052
	Pyrimidine Metabolism, Uracil containing	5-methyluridine (ribothymidine)	5-methyluridine (ribothymidine)	-0.0666448	0.426348	0.310422	0.101956	0.34985	0.117793	0.0239917	-0.126152	-0.258769	0.177221	-0.0452984	0.104935	-0.111546	-0.252143	0.0819457	0.221224	0.0665348	0.214378	-0.820215	-0.0800487	-0.32312	-0.0684342	-0.404039	-0.211053	-0.990546	-0.459244	0.242048	-0.609821	0.24733	-0.180056	0.0559707	0.0403726	0.116396	-0.0596066	-0.244204	0.435158	0.418656	0.164304	0.158094	-0.944466	0.0882299	-0.19979	0.332296	-0.389009	-0.0711939	-0.0245815
	Glutathione Metabolism	5-oxoproline	5-oxoproline	-0.210609	0.115522	0.153312	0.171055	0.0510566	0.0962952	0.0951662	0.0702394	0.269017	0.328718	0.121744	-0.209908	-0.391105	-0.516846	-0.196814	-0.0238568	-0.143997	0.0840837	-0.123477	0.0233009	-0.199817	0.0511165	-0.0960427	0.0727336	0.135495	0.0572792	0.211209	-0.352016	-0.26497	-0.41068	0.148243	0.278346	-0.0982254	-0.520581	0.117907	0.0793942	-0.099631	-0.0753451	0.0873533	0.173377	-0.0782164	0.173903	-0.119371	-0.100195	-0.511244	-0.247664
	Pyrimidine Metabolism, Thymine containing	5,6-dihydrothymine	5,6-dihydrothymine	0.280618	-0.0252458	0	0.182741	0.317354	0.431715	-0.968447	0.481742	-0.314453	0.256604	-0.103789	0.110481	0.0313748	-0.592747	-0.69456	-0.313747	-0.616295	0.0293207	0.386908	-0.533028	-1.33613	-0.0757508	0.191855	-0.295705	-0.853554	-0.0544351	0.190809	-0.191747	0.12318	0.1334	-0.408305	0.0708106	-0.0992705	-1.33613	0.508803	0.121741	0.328266	0.206482	-0.280663	0.0866439	0.256892	0.939815	-0.838708	-0.358575	-0.83405	-0.573235
	Pyrimidine Metabolism, Uracil containing	5,6-dihydrouracil	5,6-dihydrouracil	-0.674101	0.0727088	0.0079559	-0.017232	-0.167672	0.13783	-0.33293	0.334812	-0.0401456	0.666549	0.106546	-0.0080197	0.0588705	-0.209033	-0.159655	0.24608	0.55219	0.101209	-0.0599876	-0.278531	-0.564103	0.612382	0.0209813	-0.260166	-0.268789	0.223705	0.177183	0.133038	0.249011	-0.16645	-0.0850954	0.0843972	-0.224419	-0.179418	0.0489793	0.73212	-0.188656	-0.0408368	0.203178	-0.219604	-0.243566	-0.145127	0.476294	0.320343	0.0283804	-0.559424
	Pyrimidine Metabolism, Uracil containing	5,6-dihydrouridine	5,6-dihydrouridine	-0.125545	-0.6442	-0.275858	0.0252553	-0.0823534	-0.384189	-0.739398	-0.0603431	0.0240827	-0.246026	-0.185252	-0.0414142	-0.0320913	0.000893987	0.0199152	-0.111818	0.396606	0.878869	0.366642	-0.747728	0.294435	1.0581	0.135485	-0.219522	0.881415	0.0724731	-0.416907	0.117242	0.454521	0.144853	-0.000894786	-0.313856	-0.0369494	0.373196	1.27649	0.27047	0.0184111	-0.139244	-0.0503593	0.321977	-0.136616	0.679736	-0.294443	0.474577	0.505611	-0.642282
	Chemical	6-hydroxyindole sulfate	6-hydroxyindole sulfate	-1.06372	-1.06372	-1.06372	-1.06372	-1.06372	-1.06372	-1.06372	-1.06372	-1.06372	-1.06372	-1.06372	-1.06372	-1.06372	-1.06372	-1.06372	-1.06372	-1.06372	-1.06372	-1.06372	-1.06372	-1.06372	-1.06372	-1.06372	-1.06372	-1.06372	-1.06372	-1.06372	-1.06372	-1.06372	-1.06372	-1.06372	-1.06372	-1.06372	-1.06372	-1.06372	-1.06372	-1.06372	-1.06372	-1.06372	-1.06372	-1.06372	-1.06372	-0.736408	0.390708	0.517803	-1.06372
	Lysine Metabolism	6-oxopiperidine-2-carboxylate	6-oxopiperidine-2-carboxylate	-0.572662	-0.167549	-0.724897	0.104988	-0.535581	0.47227	-0.138312	0.832883	0.247083	-0.529714	-0.893517	0.114638	0.320411	-0.0332405	0.036061	0.169575	-0.480045	0.773375	-0.511201	-0.794234	-0.634949	-0.289704	-0.436881	-0.316599	0.561732	0.197804	0.165709	-0.632016	0.396004	-0.7208	-1.11511	0.264968	-0.0493564	-1.30162	1.29697	0.0775566	-0.312255	0.130251	-0.349009	-0.139596	0.237679	0.509742	0.394788	0.607374	-0.352393	0.0321711
	Sterol	7-alpha-hydroxy-3-oxo-4-cholestenoate (7-Hoca)	7-alpha-hydroxy-3-oxo-4-cholestenoate (7-Hoca)	-0.53809	-0.13892	0.130133	0.00414282	-0.303641	-0.00416005	-0.134856	0.26252	-0.177911	-0.137184	-0.0949576	-0.279596	0.774862	0.0357472	-0.451884	0.10763	0.702792	-1.21119	0.350893	0.181936	0.429546	1.16398	0.505513	-0.40793	1.67373	0.595643	-0.3781	0.391824	0.888391	1.11026	-0.17007	-0.618398	0.340752	1.29756	0.673926	0.339625	-0.292102	-0.0452693	0.522637	0.143769	-0.179313	-0.0785829	-0.109144	-0.19328	-0.25756	0.0117292
	Secondary Bile Acid Metabolism	7-ketodeoxycholate	7-ketodeoxycholate	-2.53573	0.0354276	-2.53573	-2.53573	-2.53573	-1.59006	-2.04625	-2.11757	-2.53573	-2.53573	0.58795	-2.53573	0.820834	-1.07464	-2.53573	1.13314	0.308163	-2.35863	-1.65554	0.795331	-2.53573	-0.0100524	-0.628058	-2.53573	1.30275	-0.2559	-1.15473	2.33009	3.83221	1.06744	-2.53573	-2.53573	1.92147	0.126374	-0.883771	1.54633	-2.53573	-2.53573	4.75429	0	-2.53573	-2.53573	0.0853906	-0.537087	-1.48403	-0.802844
	Purine Metabolism, Guanine containing	7-methylguanine	7-methylguanine	-0.206188	-0.222462	-0.0298058	0.177421	-0.076494	0.143942	-0.322443	0.187355	-0.133124	0.173877	0.0185987	-0.0848135	-0.031495	0.0689665	-0.0628477	-0.16452	0.148709	0.449136	-0.15646	-0.209889	0.0742558	0.311659	-0.0760903	-0.213499	0.237777	0.0241448	0.120813	0.030114	-0.200679	0.0399038	-0.00993459	-0.131759	0.157665	0.149701	0.371637	0.215552	0.00983687	-0.130237	-0.0563752	-0.0391417	-0.0832177	0.33638	-0.0523099	0.107116	0.117891	-0.430021
	Fatty Acid, Monohydroxy	8-hydroxyoctanoate	8-hydroxyoctanoate	0.00923662	-0.363218	-0.274251	-0.377886	0.561786	-0.354816	-0.0958812	0.321703	-0.224347	0.60115	-0.262513	-0.313159	0.105581	-0.766183	0.263348	0.176071	0.214568	-0.241893	0.630316	-0.318175	-0.591521	0.237864	-0.518234	0.539922	0.197103	0.476769	0.721439	0.682219	-0.00932273	0.0238223	1.15205	1.65414	0.509041	-0.0858019	0.395109	0.531298	-1.53355	-0.253247	0.154499	1.45747	0.0753599	-0.778835	-0.599051	-0.106503	-0.0123167	-0.788892
	Fatty Acid, Dihydroxy	9,10-DiHOME	9,10-DiHOME	-0.231844	0.01355	-0.205317	-0.277245	0.0221002	-0.956481	-0.228725	-0.653738	0.225081	-0.195236	-0.246962	-0.955284	0.172414	-0.142805	-0.700513	0.0150027	0.819908	0.170059	-0.254131	-0.569638	-0.324023	0.0936812	0.0294327	-0.00538324	-0.75138	0.216886	-0.0277818	0.59901	0.210525	0.848548	0.00535442	-0.695534	0.149832	0.653795	0.714303	0.808531	0.171233	0.0547431	0.694435	-0.28514	0.401253	0.175734	0.116431	-0.151446	-0.0592829	-0.322279
	Fatty Acid Metabolism (Acyl Carnitine, Short Chain)	acetylcarnitine (C2)	acetylcarnitine (C2)	-0.298091	-0.0930712	-0.0684361	-0.0693289	-0.244333	-0.115815	-0.156143	-0.0517248	-0.0265991	-0.213287	-0.0630619	-0.211196	0.211954	0.0307572	-0.214312	0.0131859	0.36802	0.108706	0.00518677	-0.0928149	0.213573	0.401229	0.0220368	-0.180065	0.125049	0.0949995	-0.17584	0.0469095	0.144761	0.258526	-0.194961	-0.142345	0.0283676	0.221784	0.0742254	0.0710874	-0.210582	-0.363113	-0.172125	0.041844	-0.38597	0.331323	0.114422	0.140077	0.11818	-0.00521382
	TCA Cycle	aconitate [cis or trans]	aconitate [cis or trans]	-0.177149	-0.211669	-0.475113	-0.180889	-0.184792	0.128766	-0.200841	0.0991079	-0.113954	0.0876022	-0.322204	-0.117423	-0.0904368	-0.638552	0.0324452	0.0575191	-0.103495	0.0997675	0.257917	-0.349541	-0.23094	0.180482	-0.00632059	0.0794438	0.395283	0.090373	0.00628089	0.27058	0.0791276	-0.242012	-0.113376	0.311069	0.0465466	-0.421681	0.238395	0.228371	0.0149907	-0.136744	0.0565724	0.298736	-0.0106696	0.214954	-0.0152583	0.12615	-0.0475326	-0.252324
	Purine Metabolism, Adenine containing	adenine	adenine	-0.158341	0.856611	0.768213	0.670665	-0.175514	0.0881931	0.520113	0.699064	0.127733	-0.474717	-0.122878	-0.638993	0.332198	-0.264341	0.131644	0.276866	0.561132	0.181181	-1.44192	-0.778304	-0.0784274	0.714867	-0.500855	-1.10614	-0.400689	0.349845	-0.236306	-0.48879	0.665151	0.743857	-1.70336	-0.606591	-0.0341553	0.405167	-1.34586	0.0330271	0.408728	0.303381	-0.230987	-1.43685	-0.248949	1.3045	0.209556	-0.118128	-0.640115	0.147312
	Purine Metabolism, Adenine containing	adenosine	adenosine	0.588025	-2.73507	-1.12664	0.899898	0.623878	-0.291582	0.48694	-2.00017	-2.5151	1.58664	-1.06314	1.49342	-0.021703	-2.50156	0.735874	1.12105	0.544978	1.97368	0.155335	-0.43253	-2.00449	-1.07337	0.150634	-0.944474	-2.07945	1.31352	-0.101603	-1.09668	0.450706	0.198965	-0.59371	1.34142	-0.644677	-1.79826	-1.32526	0.683819	1.14873	1.35596	0.967217	1.7629	-0.0387091	-0.64078	0.021242	-1.2739	-2.26174	0.833093
	Purine Metabolism, Adenine containing	adenosine 5'-monophosphate (AMP)	adenosine 5'-monophosphate (AMP)	4.02448	-2.10793	-2.14594	-0.0575581	0.637496	-0.994016	1.57792	-2.52667	-2.396	3.42558	-1.40323	1.95377	-0.80083	-1.85612	0.148195	2.04198	0.799994	2.74609	0.651634	0.650763	-2.49912	-2.35215	0.25499	-1.57185	-2.29184	3.41365	0.299735	-1.88639	0.0544247	-0.899062	-1.12312	2.62413	-2.51245	-2.53201	-2.02783	3.43139	3.07166	2.40731	3.99245	3.66301	-1.08547	-2.31043	0.291609	-1.5353	-2.55787	0.915537
	Fatty Acid, Dicarboxylate	adipate (C6-DC)	adipate (C6-DC)	0.151204	0.0579666	-0.209248	-0.435705	0.659758	-0.264804	0.318411	0.14365	-0.357642	0.550848	-0.00531679	-0.0756145	-0.050822	-0.644691	0.436078	0.133926	-0.269901	-0.0241457	0.288637	0.0890821	-0.575943	0.00528867	-0.250628	0.455177	0.0445719	0.054027	0.639832	0.335605	-0.331633	-0.220646	1.06428	1.45922	0.149503	-0.395965	0.20476	0.417213	-0.853465	-0.235181	0.270968	1.02819	0.0669109	-0.737456	-0.508523	-0.430937	-0.49525	-0.334313
	Fatty Acid Metabolism (Acyl Carnitine, Dicarboxylate)	adipoylcarnitine (C6-DC)	adipoylcarnitine (C6-DC)	0.230628	0.42367	-0.239993	-0.416127	0.642321	0.149681	0.262868	-0.231083	0.162005	0.132233	-0.503338	-0.0957487	-0.127259	0.0972273	-0.033997	0.0120853	-0.10109	1.32611	-0.153169	0.0434977	-0.561659	0.0959927	-0.198469	0.0632788	-0.336074	0.184384	0.187045	-0.0184664	-0.116015	-0.0343816	-0.244989	0.183145	-0.168567	-0.0122332	0.996423	0.378913	0.0215111	0.0237985	0.140084	-0.262253	-0.3648	0.392752	0.430523	-0.702203	-0.744881	-0.158642
	Long Chain Polyunsaturated Fatty Acid (n3 and n6)	adrenate (22:4n6)	adrenate (22:4n6)	0.0697475	0.220255	0.198606	-0.0145445	0.695014	-0.0248992	-0.318536	-0.174254	-0.163952	0.493165	0.0355533	-0.587501	-0.984172	-0.717174	0.0121272	0.181654	-0.310424	0.0117797	1.04506	0.386883	-0.0156146	-0.43583	0.379936	0.413982	-0.470354	0.00582786	0.081078	-0.00586202	-0.0788697	-0.406909	0.421594	-0.478631	-0.0366797	-0.30676	0.160579	0.251642	0.305996	0.47285	0.163567	0.303707	0.25512	-0.587935	0.15238	-1.01659	-1.14483	-0.776694
	Alanine and Aspartate Metabolism	alanine	alanine	-0.364026	0.0162042	0.0040522	-0.0693627	-0.236153	0.0623653	-0.115308	0.311142	0.0873343	0.0379492	-0.255843	-0.0346089	0.145312	-0.191914	-0.250554	-0.119906	0.328261	-0.129268	-0.0507666	-0.276775	-0.264412	0.27494	-0.0815809	-0.169606	0.0598278	0.398708	-0.00406869	0.360448	0.402676	0.0625956	-0.356534	-0.0152501	0.00816287	0.0254154	0.233512	0.270103	-0.159777	-0.382751	0.0142044	0.0409558	-0.108196	0.450226	-0.026812	0.289615	0.0290451	-0.452516
	Purine Metabolism, (Hypo)Xanthine/Inosine containing	allantoic acid	allantoic acid	-0.282778	0.147476	0.156967	0.300848	0.0443804	0.489489	0.171331	0.669505	0.104758	0.228531	0.0878162	0.208377	-0.501199	-0.293235	0.469302	-0.422148	-1.57456	0.100501	-0.0192478	0.10135	-0.0594969	-0.406979	0.208242	0.263964	0.257986	-0.0684066	0.0577505	-0.22085	-0.436231	-0.30926	0.152771	-0.146047	0.0188843	-0.908325	0.0304866	-0.511905	0.135067	0.157175	-0.751968	-0.648909	0.193335	-0.124707	-0.283094	-0.224965	-0.601787	-0.106114
	Purine Metabolism, (Hypo)Xanthine/Inosine containing	allantoin	allantoin	-0.129742	0.00106931	-0.217347	-0.0630982	-0.122303	0.11665	-0.094626	0.343496	-0.0623737	-0.0521634	-0.216002	0.0329603	-0.00107045	-0.0873821	0.101564	-0.138261	-0.225338	0.281952	0.0119335	-0.241637	-0.271422	0.142396	-0.0695883	-0.0503884	0.280219	0.0340978	0.0223175	0.139723	0.218804	-0.169422	-0.258641	0.018999	0.00807085	-0.327414	0.462741	-0.0352498	0.0387876	0.105541	-0.390257	-0.0547292	0.0454369	0.0908616	0.00132584	0.0943266	-0.124079	-0.129251
	Fatty Acid, Monohydroxy	alpha-hydroxycaproate	alpha-hydroxycaproate	-1.24269	-1.24269	-0.521719	-0.758974	1.26694	0.0224808	-0.134129	0.433779	-1.24269	0.0665325	-0.532925	-1.24269	-0.0148236	-1.24269	-0.351657	-0.65652	0.518942	0.014607	0.121174	-0.496426	-0.622488	0.474658	-1.24269	-0.501773	0.233075	-0.108385	0.598242	0.521758	-0.218139	-0.193801	1.0448	1.63364	0.293672	0.11879	0.16029	1.42698	-1.24269	0.935041	-0.225406	1.93284	-0.481287	-1.24269	-1.24269	0.368254	-0.150271	-0.779853
	Leucine, Isoleucine and Valine Metabolism	alpha-hydroxyisocaproate	alpha-hydroxyisocaproate	0.0193008	1.92285	-1.03111	-0.474872	0.0597111	0.495978	-0.462294	-0.724139	2.13863	0.00139547	-0.0646172	1.12493	-0.927615	-1.39926	-0.160449	0.356757	-0.689596	-1.32147	-0.15467	0.237492	-1.14139	-0.979534	0.029652	0.272432	-0.798527	0.439798	0.637802	-1.39849	-0.737869	-1.75369	1.70371	1.39494	-0.789512	-2.04528	-0.507136	0.0800958	0.894221	0.434013	-0.00139742	0.168011	0.286839	-1.03222	0.0888338	0.101552	0.231095	-0.161578
	Leucine, Isoleucine and Valine Metabolism	alpha-hydroxyisovalerate	alpha-hydroxyisovalerate	0.637656	1.12426	-1.20675	0.278427	0.723563	0.887225	-0.447273	-0.571395	2.73097	0.226122	0.131231	0.680226	-1.18881	-1.25534	0.239851	0.682502	-0.802318	-0.557375	-0.0655453	0.125118	-1.5174	-0.979384	-0.08526	0.909936	-0.799341	0.711435	0.184391	-0.841111	-0.767444	-1.00488	0.950357	0.704058	-0.594144	-1.34701	-0.448478	0.126795	1.44257	0.867479	0.0615121	0.860398	0.731057	-0.98806	-0.179163	-0.11961	-0.295101	0.112293
	Glutamate Metabolism	alpha-ketoglutaramate*	alpha-ketoglutaramate*	-0.0861738	-0.046766	0.434014	0.151762	0.0618997	-0.082135	-0.608357	0.7833	-0.149736	0.00612572	-0.209665	0.0378968	-0.358678	-0.0283112	0.0292066	-0.197899	-0.235222	0.388796	0.455383	-0.265265	-0.162318	0.363205	0.165873	-0.191741	0.27916	0.334998	0.297119	0.430923	0.817801	-0.209904	0.0531013	-0.0170825	0.302206	-0.671317	0.974765	0.41572	-0.00747854	-0.104609	-0.000721974	0.080012	-0.158155	0.000721453	-0.200759	0.0332713	-0.272973	-0.163909
	TCA Cycle	alpha-ketoglutarate	alpha-ketoglutarate	-0.582314	0.376401	-0.982004	-0.0253437	-0.413648	0.613609	-0.0198331	0.367038	-0.202082	-0.304769	0.166883	-0.163383	0.416857	-0.571368	-0.0712699	-0.0240301	0.113263	-0.0814053	0.356209	-0.0918157	0.58832	0.538888	-0.151927	0.0523022	0.393928	0.088921	0.0937276	0.423519	0.536191	0.282631	-0.941148	-1.20662	-0.351913	-0.412594	0.151001	0.421365	0.0194473	0.275658	-0.159799	-0.764327	0.163563	-0.096983	0.605858	0.375054	-0.129877	-0.0829883
	Tocopherol Metabolism	alpha-tocopherol	alpha-tocopherol	-1.1845	0.317596	0.179325	0.157887	0.0486837	-0.132603	-0.289163	0.464404	0.191553	-0.771589	-0.194846	-0.176438	0.25112	-0.00952421	0.00943436	-0.620546	0.0414683	0.07777	-1.05698	-0.682356	0.0338332	0.474715	-0.274875	-0.196596	-0.828951	-0.450715	-0.210546	-0.0548637	0.317227	0.240108	-1.90846	-5.04914	0.145113	0.0529613	-0.171101	0.334374	-1.00075	0.0484274	-0.356456	-5.24594	0.0487609	0.160355	0.173659	0.140202	0.193221	-0.220032
	Histidine Metabolism	anserine	anserine	-0.160644	0.276788	-0.227051	-0.29456	0.182972	-0.129817	0.0441155	-0.019541	-0.316855	0.20323	0.0519233	0.140005	-0.575229	-0.283056	-0.0106364	0.108976	-0.315781	0.201651	0.162451	-0.18754	-0.297811	0.0563832	0.111149	0.130924	-0.170162	0.72714	0.253878	-0.061213	-0.0810339	-0.477544	0.0105245	0.0814109	-0.299411	-0.407224	0.452116	0.367172	0.0327181	-0.0439745	0.239851	-0.0578507	0.0179577	-0.335073	0.636037	-0.0276998	-0.22594	0.135741
	Tryptophan Metabolism	anthranilate	anthranilate	-0.328273	0.557473	-0.00664967	0.466023	-0.513435	0.171599	-0.394172	0.896125	0.329599	-0.542523	-0.618683	-0.740682	0.147264	-1.05859	0.0713963	0.1618	-0.28317	-0.212133	-0.644094	-0.590559	0.565014	0.916172	-0.448337	0.256909	1.053	-0.246298	0.0215239	0.481991	1.06666	-0.239965	-0.948734	-0.0274071	0.716444	-0.680971	0.32264	0.34266	0.203543	-0.189484	-0.152041	-0.42894	-0.00133262	0.00133085	-0.0467064	1.16702	0.726098	0.127376
	Pentose Metabolism	arabitol/xylitol	arabitol/xylitol	-0.181272	0.476927	0.0880843	0.188865	-0.135854	0.0143828	0.301936	0.454465	0.142222	-0.270084	-0.144617	-0.00306363	0.0668179	-0.457224	0.172994	-0.0147498	0.137803	-0.0330696	-0.11133	-0.258165	-0.00391923	0.549138	-0.128153	-0.191103	0.118712	0.0615891	-0.0270408	-0.114252	0.645552	0.132897	-0.513625	-0.0384279	-0.0516378	-0.197632	0.0557533	0.435377	0.210338	0.189074	-0.11281	-0.199726	-0.0484134	0.22014	0.405259	0.208214	0.00305427	-0.024257
	Pentose Metabolism	arabonate/xylonate	arabonate/xylonate	-0.0725586	0.565776	0.00853142	0.253298	-0.145228	0.152124	0.395771	0.307112	-0.167235	-0.46616	0.0797847	0.187291	0.176424	-0.379088	-0.0404637	-0.00860483	0.327667	0.365815	-0.101259	0.0268283	0.0267945	0.322224	-0.202793	-0.124689	-0.263416	0.135959	0.0815604	-0.101371	0.552812	0.200528	-0.354414	-0.540898	-0.332868	-0.36196	0.424114	0.0624718	0.0419012	0.125743	-0.123382	-0.727503	-0.23362	-0.0709113	0.0903436	0.0408361	-0.310064	-0.35863
	Long Chain Saturated Fatty Acid	arachidate (20:0)	arachidate (20:0)	-0.0212334	0.280824	0.0174037	0.0618357	0.798964	-0.312121	0.177089	-0.314657	0.132434	0.30267	-0.222505	-0.330795	-0.844569	-0.649971	0.109734	-0.017712	-0.347812	-0.343944	0.706052	0.211089	-0.527711	-0.475381	0.447203	0.524859	-0.358787	0.330374	-0.105886	0.535774	-0.344618	-0.317034	0.564969	0.072364	-0.231164	-0.12737	-0.0618363	0.109649	0.33105	0.734081	0.64853	0.206485	0.44659	0.290519	-0.0767476	-0.99364	-0.808376	0.0206968
	Long Chain Polyunsaturated Fatty Acid (n3 and n6)	arachidonate (20:4n6)	arachidonate (20:4n6)	0.0785986	0.327494	0.569918	0.664064	0.715872	0.0944602	-0.0130497	-0.139867	0.0193689	0.297739	0.0816341	-0.127523	-0.452371	-0.233208	0.0867702	-0.250564	-0.360806	-0.13911	0.69785	0.637087	-0.0829014	-0.688647	0.478531	0.39852	-0.530029	0.178206	0.0818678	-0.0232738	-0.211284	0.15765	0.660288	-0.362883	-0.0718537	0.0982972	0.348581	0.0128816	0.379234	0.486659	-0.220668	-0.288007	0.0855532	-0.466262	-0.0286999	-1.05251	-0.772491	-0.371203
	Endocannabinoid	arachidonoyl ethanolamide	arachidonoyl ethanolamide	-0.504139	0.295917	0.148922	-0.504139	-0.504139	-0.504139	0.0902853	-0.504139	0	0.11963	-0.504139	-0.134675	-0.504139	-0.185792	-0.504139	-0.504139	-0.246319	-0.14971	-0.504139	-0.504139	-0.226932	-0.504139	-0.504139	0.187901	-0.504139	-0.504139	-0.0689968	-0.504139	-0.504139	-0.504139	0.205474	-0.504139	-0.00358734	-0.108214	0.206296	-0.172117	0.380576	0.251192	-0.504139	-0.504139	-0.134977	-0.504139	0.22268	-0.504139	-0.504139	0.0375947
	Fatty Acid Metabolism (Acyl Carnitine, Polyunsaturated)	arachidonoylcarnitine (C20:4)	arachidonoylcarnitine (C20:4)	-0.356048	0.00279652	-0.0743449	-0.459256	0.0233498	-0.362226	-0.402804	-0.095048	-0.0823185	0.313213	0.0548797	-0.0764834	0.237714	-0.42437	-0.132893	0.134404	0.0905009	0.425307	-0.738881	-0.00774528	0.137466	0.0813206	0.503835	-0.109714	-0.198589	0	0.138143	0.777639	0.544552	0.273925	0.0135368	-0.085811	0.569278	0.226592	0.758414	0.900539	0.325536	-0.0164511	0.206067	0.105487	-0.738881	-0.338394	-0.127589	-0.721975	-0.481435	-0.227417
	Fatty Acid Metabolism (Acyl Choline)	arachidonoylcholine	arachidonoylcholine	0.814736	0.0179669	0.0724343	-0.121032	0.651132	0.52861	0.104112	-0.740269	-0.0379044	0.310607	0.599553	0.648808	-0.490857	0.467919	0.481593	-0.832944	-1.06186	-0.04259	0.275456	0.970708	-0.892282	-1.06186	0.537168	-0.0182956	-0.640092	-1.06186	0.0433137	-1.01895	-1.02933	0.0969596	1.3712	0.114915	-0.773671	-0.380007	-0.11458	-0.598628	0.214762	0.3623	-0.651788	-0.444775	0.0963143	-0.0714811	-0.0976976	-0.535546	-0.302869	0.971754
	Urea cycle; Arginine and Proline Metabolism	argininate*	argininate*	0.20135	0.812005	0.300099	-0.299539	0.620039	0.396495	0.58683	0.128177	-0.385105	-0.262645	0.153638	-0.0401033	-0.342289	-0.317048	0.311298	-0.00740828	-0.135943	-0.389442	-0.467774	0.0481497	-0.258999	0.0197788	-0.602905	0.40991	-0.295798	-0.618746	0.561078	-0.9471	0.0539258	-0.468845	0.251302	0.156703	-0.353956	-0.676758	-0.189104	0.461647	0.608046	0.571242	-0.549481	-0.199071	0.580175	-0.352359	0.371536	-0.189392	-0.258411	0.150529
	Urea cycle; Arginine and Proline Metabolism	arginine	arginine	0.00766208	0.0239515	-0.013818	-0.0410381	0.0140343	-0.00689309	-0.110883	-0.00223522	-0.00119478	0.0269474	-0.119458	0.0875789	-0.134362	0.00119335	0.113152	0.0188044	-0.0900209	0.0641181	0.00243962	0.0714377	-0.15654	0.121127	0.0492718	0.238356	0.152787	-0.0358562	0.105102	-0.00361661	0.0820333	-0.23937	-0.0793015	0.0388896	-0.0166345	-0.325251	-0.0880654	0.00877096	0.00966399	-0.00140504	0.0724284	0.231656	0.0915321	0.614059	-0.1595	-0.161146	-0.106014	-0.196073
	Urea cycle; Arginine and Proline Metabolism	argininosuccinate	argininosuccinate	-0.0153877	0.0806568	-0.325805	-0.321639	-0.0332954	-0.152075	-0.0194015	0.37804	-0.0855919	0.0836185	-0.174631	-0.254902	-0.351688	-0.321864	-0.129416	0.240159	0.100903	0.1929	0.112814	-0.246271	-0.288527	0.601753	-0.190145	0.254354	0.178967	0.252052	0.469144	0.444978	0.205693	-0.777558	-0.246013	0.444283	0.0151545	-1.02593	0.630746	0.572747	-0.206011	0.0365253	0.665758	0.358348	0.105698	0.333133	-0.445281	0.135666	-0.322831	-1.14405
	Ascorbate and Aldarate Metabolism	ascorbate (Vitamin C)	ascorbate (Vitamin C)	-1.23592	2.7911	-1.92937	-1.92937	0.675164	-1.59136	-1.73959	0.366064	-0.212262	-1.92937	-1.92937	-1.05665	-0.29064	0.241152	-1.92937	-1.92937	-0.377306	0.61496	-1.92937	-1.92937	0	0.972758	-0.885244	-1.92937	-0.181115	-1.92937	-0.288104	-1.92937	1.49346	1.86304	-1.92937	-1.92937	-1.92937	-1.92937	0.184865	0.54643	-1.53496	-1.92937	0.171819	0.345981	-1.4861	-0.37303	1.57361	-1.92937	-1.92937	-1.92937
	Ascorbate and Aldarate Metabolism	ascorbic acid 2-sulfate	ascorbic acid 2-sulfate	-0.268867	0.155247	0.342057	0.298641	-0.100479	-0.162923	-0.252036	0.26113	-0.09472	0.116007	0.106033	0.309095	0.341654	-0.0316164	0.188512	-0.444429	0.474112	0.0898635	0.199442	-0.438317	0.365713	0.932122	-0.0161619	-0.19149	0.173346	0.14291	-0.246046	0.316028	0.38992	0.545789	-0.170674	-0.707712	0.250205	0.558674	0.0362432	0.0159048	-0.0393739	-0.101497	-0.394434	-0.439704	-0.424284	0.16577	-0.24687	-0.0769009	-0.0365784	-0.87963
	Ascorbate and Aldarate Metabolism	ascorbic acid 3-sulfate*	ascorbic acid 3-sulfate*	-0.418923	0.420395	0.649488	0.479357	-0.019018	-0.0814306	-0.019372	0.509271	0.215697	-0.120761	0.0721645	0.215126	0.300865	0.248497	0.00743821	-0.377263	0.427495	0.390124	-0.247216	-0.509805	0.441648	0.743	-0.416006	-0.393681	0.0104575	-0.151437	-0.112259	0.217614	0.464458	0.423001	-0.462675	-0.722119	0.15634	0.399788	-0.0800661	-0.0565156	-0.00749395	-0.133156	-0.547049	-0.907398	-0.464895	0.377517	-0.279284	0.22449	0.0341074	-0.978399
	Alanine and Aspartate Metabolism	asparagine	asparagine	-0.187735	-0.0484783	-0.161417	0.0476923	-0.025748	-0.153446	-0.147163	-0.000177785	0.156611	0.208545	-0.261883	0.0375563	-0.114792	-0.180044	0.000177754	-0.216585	0.0263696	-0.23997	-0.0572975	-0.347993	-0.323318	0.118384	0.153501	0.000660701	0.123219	0.22666	0.102902	0.106007	0.0283643	-0.000212087	-0.333965	0.153032	-0.0210635	-0.199477	0.19755	0.0351477	0.0150036	-0.0714203	-0.127638	-0.218594	0.0519062	0.612214	0.0139075	0.248525	0.154995	-0.236681
	Alanine and Aspartate Metabolism	aspartate	aspartate	-0.251749	0.378133	0.134905	-0.0328955	0.169334	-0.0491975	0.678065	-0.143326	0.124831	0.0551984	0.194782	-0.0424084	-0.383626	-0.300172	-0.420352	0.163892	-0.411235	-0.108132	-0.628061	0.0397495	-0.301169	-0.266327	0.124749	0.435972	-0.635331	0.212102	0.470205	-0.348246	-0.348584	-0.29906	0.209166	0.113685	-0.343164	-0.00773239	-0.276419	-0.261395	0.00936409	-0.019879	0.00767306	-0.835039	0.0236501	-0.0219112	1.18855	0.323842	0.209101	0.383512
	Fatty Acid, Dicarboxylate	azelate (C9-DC)	azelate (C9-DC)	0.0762407	-0.283299	-0.268045	-0.500791	0.545169	-0.32218	0.0182378	0.279925	-0.322225	0.688091	-0.159239	-0.0124777	0.0123239	-0.833866	0.436294	0.199748	0.166732	-0.0940758	0.544874	-0.282555	-0.711586	0.287997	-0.481502	0.550679	0.157906	0.489825	0.73656	0.646595	-0.17635	-0.209135	1.17171	1.59531	0.382905	-0.135831	0.413218	0.567356	-1.30072	-0.256795	0.235769	1.428	0.15663	-0.687811	-0.567128	-0.177519	-0.0233108	-0.6421
	Dihydrosphingomyelins	behenoyl dihydrosphingomyelin (d18:0/22:0)*	behenoyl dihydrosphingomyelin (d18:0/22:0)*	0.847743	-0.24281	-0.248291	-0.119502	1.11402	-0.436835	-0.0475573	-0.0693436	-0.15037	0.00908374	0.570524	0.800965	-0.48871	-0.568548	0.860747	0.523513	-0.329754	1.12759	0.363785	-0.579236	0.330848	-0.0425478	0.388301	0.909483	-0.0228282	-0.754641	-0.0578566	-0.732574	-0.334934	-0.643039	0.992082	-0.502245	-0.612208	-0.369623	0.565809	0.449871	0.848763	0.760974	0.564799	0.415933	0.827888	-0.534883	1.2178	0.82351	0.868906	-0.00916702
	Sphingomyelins	behenoyl sphingomyelin (d18:1/22:0)*	behenoyl sphingomyelin (d18:1/22:0)*	0.568944	0.30969	-0.314768	-0.166699	0.731463	-0.149379	0.30602	-0.137111	-0.0474639	0.395361	0.334362	0.62379	-0.403875	-0.639157	0.675445	0.236101	-0.391486	0.0269788	-0.0814114	-0.140429	-0.364869	-0.25773	0.109175	0.495681	-0.231761	-0.315063	0.188711	-0.65549	-0.396287	-0.328239	0.655989	0.270995	-0.472259	-0.383808	-0.33677	0.0530356	0.529574	0.643019	0.170676	0.0417632	0.762189	-0.0277269	0.831027	-0.0786478	-0.0727482	0.453575
	Fatty Acid Metabolism (Acyl Carnitine, Long Chain Saturated)	behenoylcarnitine (C22)*	behenoylcarnitine (C22)*	0.0567942	0.592264	-0.56008	-0.648588	0.252516	-0.321678	-0.0256852	-0.933673	-0.178088	0.0388995	0.256357	0.221809	-0.0408166	0	0.0789716	-0.226113	-0.0592863	0.180921	-0.260456	0.290773	-0.36647	-0.933673	0.309005	0.372265	-0.933673	-0.0325779	0.0746824	-0.554911	-0.495852	-0.16919	0.102257	-0.341105	-0.521357	0.14464	0.45657	0.125265	0.744012	0.149541	0.213288	-0.933673	0.0605476	0.280146	-0.06191	-0.612491	-0.118541	-0.160567
	Benzoate Metabolism	benzoate	benzoate	0.404233	-0.460652	-0.0965246	0.235474	0.239364	-0.0687589	-0.150575	-0.0699715	-0.624182	0.26873	-0.240483	-0.728145	-0.186816	0.0055107	0.108408	-0.354507	-0.0370041	0.00532224	0.37809	-0.271068	0.199373	0.532439	-0.18229	-0.190942	0.407753	0.215587	-0.137684	0.207169	-0.128975	-0.453072	-0.254155	0.353871	-0.0719938	-0.0957865	0.260162	0.119669	0.411911	-0.169834	1.20268	0.941984	-0.00535072	0.543902	0.0453198	0.992662	0.769606	-0.387721
	Pyrimidine Metabolism, Uracil containing	beta-alanine	beta-alanine	-0.011684	0.101509	-0.253492	-0.148947	0.63177	-0.0895111	-0.901857	-0.901857	0.0940853	0.011549	-0.257152	0.670874	0.812876	-0.10951	-0.0364108	-0.0277267	0.167427	-0.151098	-0.0930112	-0.425424	-0.635496	0.573061	0.658457	-0.30918	0.33054	0.203923	-0.0330515	0.425252	-0.0363192	-0.295865	-0.901857	-0.901857	-0.0987955	-0.901857	0.280453	0.504247	0.640216	0.0956577	0.274432	0.112391	-0.0976396	0.0689087	0.285915	0.40245	0.129178	-0.155833
	Leucine, Isoleucine and Valine Metabolism	beta-hydroxyisovalerate	beta-hydroxyisovalerate	0.175718	-0.18454	0.254982	0.00576085	-0.0745934	-0.1063	-0.037267	0.462051	0.315564	-0.00579423	-0.513936	-0.341738	-0.0392403	0.348774	-0.0859312	-0.200645	0.225641	0.92261	0.468115	-0.581852	-0.553487	0.185329	0.457363	-0.157134	0.179584	0.379395	-0.173372	0.611013	0.25459	-0.143798	-0.194808	0.316652	-0.042933	-0.0472418	1.15303	0.785087	-0.333666	0.331031	0.201723	0.175052	0.410204	0.382836	-0.204497	-0.219093	-0.614808	-0.514837
	Leucine, Isoleucine and Valine Metabolism	beta-hydroxyisovaleroylcarnitine	beta-hydroxyisovaleroylcarnitine	-0.16171	0.0988652	0.00187407	0.154248	-0.0436763	-0.0853105	-0.223349	0.21443	0.167147	0.00393716	-0.150594	-0.202331	0.323526	0.0371924	-0.121811	0.0762364	0.462485	0.0471208	0.0517513	-0.0752345	0.156496	0.294314	-0.0183479	-0.201925	0.0274452	0.0955656	-0.22713	-0.0795049	0.28283	0.322467	-0.229984	-0.270349	0.0148477	0.418666	0.190312	0.268411	-0.152526	-0.388264	-0.0712824	-0.0264313	-0.244145	0.262929	-0.0241578	-0.00187759	-0.118087	-0.303407
	Primary Bile Acid Metabolism	beta-muricholate	beta-muricholate	-2.65827	1.6993	-3.69929	-3.21407	-2.7234	-0.217701	-0.872731	-0.172051	-0.556222	-2.50833	1.78572	-2.3993	2.45445	0.0333043	-1.12697	1.9852	1.62746	-0.672132	-0.0344518	2.1349	0.650295	1.07624	1.271	-1.13522	2.73655	0.746519	0.136103	3.30224	4.42648	2.39902	-0.500149	0.466094	2.49283	1.67283	0.832815	2.2203	-1.72417	-0.750498	5.79554	1.32035	-2.23016	-2.41089	0.210946	-0.89213	-1.71272	-1.63926
	Sterol	beta-sitosterol	beta-sitosterol	0.228277	0.139898	-0.46511	-0.0508137	0.507493	-0.0715058	0.55643	-0.426925	-0.195517	0.292089	0.267592	0.104325	-0.140837	-0.506168	0.213042	0.023912	-0.174781	-0.53799	0.0668379	0.079164	-0.752821	-0.771101	0.0835294	0	-0.598986	-0.347316	0.263772	-0.771101	-0.17179	-0.425812	0.312176	0.157363	-0.359948	-0.466576	-0.576658	0.129085	-0.414262	0.224281	0.096945	0.0471773	0.212692	-0.681645	0.597027	-0.342937	-0.51388	0.921927
	Glycine, Serine and Threonine Metabolism	betaine	betaine	-0.392275	-0.327299	0.0468729	-0.095355	-0.296856	0.0993923	-0.442033	0.106909	-0.335208	-0.0892823	0.0258685	-0.22756	0.257312	-0.0878648	-0.214835	0.0974508	0.328847	0.0123727	-0.124637	-0.117694	0.349279	0.527345	0.00315867	-0.523935	0.219096	0.234808	-0.0875177	0.041149	0.00831227	0.297484	-0.375511	-0.0851361	-0.185762	0.300676	0.0944052	0.264521	-0.434935	-0.360017	0.124466	-0.0870449	-0.392693	0.285452	0.0103437	0.148872	-0.00316868	-0.506275
	Food Component/Plant	betonicine	betonicine	0.00689872	-0.0110059	-0.210466	0.141437	-0.00694664	0.189666	0.308926	0.43865	-0.164436	-0.459558	-0.274419	-0.269243	-0.0453984	-0.0209506	-0.0321939	0.0591035	-0.01521	0.226048	0.269736	-0.121244	-0.108571	0.319666	-0.0995028	-0.0784868	0.433684	0.301848	0.171905	-0.284893	0.254091	-0.100721	-0.577759	-0.126165	-0.0588561	-0.321583	0.917754	0.266669	-0.0670319	0.198437	-0.0450732	0.143652	0.235741	0.0778744	0.194598	0.452586	0.0765125	-0.205517
	Hemoglobin and Porphyrin Metabolism	bilirubin (Z,Z)	bilirubin (Z,Z)	-3.34131	1.67936	0.617758	0.827557	-0.595974	-0.657178	-0.442551	1.57175	0.813025	-3.34131	-1.14383	-0.726458	1.60099	-0.78077	-1.25017	-3.34131	-0.40385	-0.0680312	-3.34131	-3.34131	0.94411	1.44881	-0.653872	-1.32175	-3.34131	-1.37818	-1.22017	0.11114	1.83761	2.1208	-3.34131	-3.34131	0.872545	0.417868	-0.0808327	1.59958	-3.34131	-0.305787	-1.43045	-3.34131	-0.07266	0	2.24998	1.37154	1.39365	1.31075
	Partially Characterized Molecules	bilirubin degradation product, C17H18N2O4 (1)**	bilirubin degradation product, C17H18N2O4 (1)**	-2.0817	-0.0452843	0.121383	0.0709767	-0.0892668	-0.324703	0.0527925	0.450994	0.0993599	-0.316616	0.134723	-0.0929184	0.494947	-0.784369	-0.115514	-0.799841	0.124287	-1.07047	-0.653601	-1.03478	0.0567397	0.25907	0.0610861	-0.291075	0.211516	0.120154	0.0433221	0.403962	0.423126	0.587261	-0.785396	-2.0817	0.264119	0.529714	-0.184321	0.285976	-0.552187	-0.196598	0.337555	-2.0817	-0.246319	0.670583	0.448378	-0.113928	-0.337472	-0.132821
	Partially Characterized Molecules	bilirubin degradation product, C17H18N2O4 (2)**	bilirubin degradation product, C17H18N2O4 (2)**	-1.3635	-0.00989332	0.225904	0.152835	0.0822747	-0.0863032	0.0097964	0.340407	0.0206803	-0.444529	0.163998	0.130518	0.438995	-0.741436	-0.0260183	-0.590158	0.0254874	-1.07258	-0.592292	-0.82558	0.0913506	0.18215	0.183579	-0.221959	-0.0294532	-0.0296799	0.0425474	0.236493	0.517648	0.625541	-0.621821	-2.68215	0.153911	0.557214	-0.296383	0.207081	-0.461651	-0.0927558	0.616849	-2.38045	-0.121703	0.518598	0.56378	-0.0886609	-0.0777776	0.0275037
	Partially Characterized Molecules	bilirubin degradation product, C17H18N2O4 (3)**	bilirubin degradation product, C17H18N2O4 (3)**	-1.41716	0.123577	0.274477	0.279122	0.0950276	-0.0378379	0.0664552	0.412169	-0.0341512	-0.388879	0.188767	0.0855254	0.519773	-0.718419	-0.0121714	-0.61645	-0.0112738	-1.16672	-0.503077	-0.60126	0.0509057	-0.00118501	0.256962	-0.224	-0.184798	-0.0657225	0.00840377	0.251924	0.40317	0.794918	-0.603371	-2.17017	0.218436	0.614345	-0.32425	0.196724	-0.436499	0.00118361	0.22865	-2.31447	-0.184454	0.311656	0.688478	-0.273821	-0.139474	0.0965736
	Partially Characterized Molecules	bilirubin degradation product, C17H20N2O5 (1)**	bilirubin degradation product, C17H20N2O5 (1)**	-1.06429	-0.122537	0.0880596	0.0187852	0.224237	0.470415	0.322491	0.189878	0.139845	-0.147109	0.285381	0.144043	0.367018	-0.628196	0.232985	-0.289041	-0.0444942	-1.51512	-0.704195	-0.370451	-0.171819	-0.87301	0.510472	0.0547176	-0.17569	-0.425699	0.0200499	0.0287487	-0.019436	0.922775	0.100533	-1.03926	0.322029	0.914767	-0.362692	-0.464926	-0.267432	-0.16262	0.205207	-1.87755	-0.0191448	0.274095	0.245991	-0.478241	-0.0867827	0.526498
	Partially Characterized Molecules	bilirubin degradation product, C17H20N2O5 (2)**	bilirubin degradation product, C17H20N2O5 (2)**	-0.898271	-0.148837	0.115863	-0.00246518	0.212845	0.434597	0.276449	0.234781	0.181828	-0.0144533	0.28676	0.165613	0.388433	-0.651361	0.271171	-0.111494	0.00245912	-1.28827	-0.652354	-0.265682	-0.209779	-0.813731	0.422765	0.0984164	-0.148048	-0.355926	0.0640961	0.127992	-0.0637141	0.880249	0.0938742	-0.907825	0.312403	0.896429	-0.41003	-0.490542	-0.248531	-0.139793	0.192329	-2.04425	-0.0204608	0.153615	0.252543	-0.411249	-0.151414	0.493301
	Hemoglobin and Porphyrin Metabolism	biliverdin	biliverdin	-1.09292	-0.595393	0.0817937	0.0740393	0.0558554	-0.000476162	0.00779275	0.216977	0.145578	-0.443244	0.102436	0.253518	0.238723	-0.650578	0.225223	-0.379839	0.000475935	-0.200841	-0.912896	-0.91699	0.119521	0.126552	0.381466	-0.0142643	0.34396	-0.0808052	-0.0190719	0.272368	-0.13808	-0.166466	-0.455117	-1.42577	0.303248	0.578258	0.0518475	-0.0465546	-0.740924	-0.0693367	0.20954	-1.97295	0.137533	0.633058	-0.0888062	-0.0280595	-0.302002	0.0293461
	Tetrahydrobiopterin Metabolism	biopterin	biopterin	-0.149923	-0.0453562	-0.248398	-0.10537	0.0250318	0.102055	0.321361	-0.128582	-0.0201743	-0.135442	-0.119102	-0.124712	-0.207656	-0.0426865	0.00781265	0.0767189	-0.434078	0.27782	-0.525217	0.11967	-0.0238482	0.00648261	-0.251014	0.0627873	0.247195	-0.433201	0.19979	-0.0620391	-0.361226	-0.178369	0.137641	0.254076	0.143865	0.0841669	0.436902	-0.337421	0.0119057	-0.0991631	-0.00652491	-0.22034	0.0833486	0.622513	0.196716	0.124416	-0.170141	0.238251
	Fatty Acid, Dicarboxylate	branched chain 14:0 dicarboxylic acid**	branched chain 14:0 dicarboxylic acid**	0.182883	0.429054	-0.238197	-0.52701	0.268198	0.028881	-0.477295	-0.154652	-1.40673	-0.209976	0.22352	0.113411	-0.865761	-0.853567	-0.21654	0.470923	-1.58933	-1.58933	-0.331842	0.23235	-0.50468	-0.164219	-0.0630292	0.248984	-0.0563867	-0.174208	-0.0368137	-0.231998	0.328875	-0.737359	0.388107	0.0610983	0.610932	-0.287312	-1.48692	0.307296	0.117564	0	0.694996	0.381451	-1.58933	-1.58933	1.2664	2.01349	1.5832	0.838345
	Partially Characterized Molecules	branched-chain, straight-chain, or cyclopropyl 10:1 fatty acid (1)*	branched-chain, straight-chain, or cyclopropyl 10:1 fatty acid (1)*	1.01363	-0.343261	-0.558728	-0.422147	1.22365	-1.10968	-0.942842	-0.684831	-0.126727	0.657743	-0.0749127	-1.10968	-0.373456	-0.979072	0.06469	-1.10968	-0.492782	-0.813829	0.0598028	0.818524	-1.10968	-1.10968	-0.750891	1.16937	-1.10968	0.057688	0	0.0697932	0.0692384	0.379465	1.23021	0.931743	0.176624	-0.725699	-1.00588	0.776662	1.46201	-0.17746	0.512187	0.0481662	-1.10968	-1.10968	-1.10968	-0.242167	-1.10968	-0.469035
	Partially Characterized Molecules	branched-chain, straight-chain, or cyclopropyl 10:1 fatty acid (3)*	branched-chain, straight-chain, or cyclopropyl 10:1 fatty acid (3)*	0.271079	0.479543	0.244761	-0.929064	-0.664081	-0.762798	-0.378695	-1.26594	0.00320097	0.277993	0.575139	-0.748783	-0.310103	-0.797377	-0.366907	0.872027	-0.00321125	-0.230434	0.280642	-0.211921	0.164402	-0.434993	0.674487	0.529628	-1.26594	0.0781946	-0.0224416	0.484521	-0.387444	1.11581	0.601687	-0.280918	0.421217	0.414004	0.718903	0.51508	0.678648	0.055522	-0.387904	0.0352611	-0.0754803	0.613783	-0.386534	-0.894722	-1.26594	-0.283625
	Partially Characterized Molecules	branched-chain, straight-chain, or cyclopropyl 12:1 fatty acid*	branched-chain, straight-chain, or cyclopropyl 12:1 fatty acid*	-0.195663	0.00540974	0.375534	-0.0201678	0.662964	-0.867883	-0.00543917	-0.137999	0.702564	-0.0743203	0.0980504	-0.521289	0.282332	-0.0350196	-0.340639	0.177823	0.275879	0.846688	-0.326389	-1.08764	0.137792	0.432042	0.191928	-0.0237735	-0.67271	-0.503813	-0.382617	0.539207	-0.285325	1.02699	0.249551	-0.669289	0.711495	1.27766	0.915855	0.180905	0.216159	-0.414395	-1.283	-0.21698	-0.708789	0.789707	-0.558696	0.952322	0.984711	-0.469992
	Short Chain Fatty Acid	butyrate/isobutyrate (4:0)	butyrate/isobutyrate (4:0)	0.10081	-0.111822	-0.00293902	0.0573711	-0.0533167	-0.0514576	-0.510791	-0.0863302	0.120778	0.123314	-0.0987043	-0.00359865	-0.190744	-0.298646	-0.263593	-0.0278888	0.0657382	0.169157	0.377268	-0.0251183	0.0659452	-0.083035	0.00293041	0.284076	0.423738	-0.170218	0.328776	0.659145	-0.199195	-0.311709	0.840098	0.882353	0.230891	-0.264622	0.320331	0.435631	-0.193123	-0.0948472	-0.028814	0.475408	0.0963421	-0.563788	0.846075	1.44089	1.28516	-0.127988
	Fatty Acid Metabolism (also BCAA Metabolism)	butyrylcarnitine (C4)	butyrylcarnitine (C4)	-0.574173	-0.114587	-0.0327443	0.161835	-0.568765	0.279616	-0.197383	0.200118	-0.219033	-1.0507	-0.0440725	-0.341511	0.535423	0.532265	-0.543124	0.031706	0.595465	0.437887	-0.494167	0.342553	0.82644	0.701963	-0.0510444	-0.665567	0.159818	0.190562	-0.654733	-0.384515	0.661384	0.499027	-1.1897	-1.42551	0.0848755	0.0904064	-0.146527	0.184077	-0.609891	-0.537052	-0.154752	-0.559594	-0.737238	-0.04401	1.54737	1.78122	1.96558	1.16972
	Fatty Acid Metabolism (also BCAA Metabolism)	butyrylglycine	butyrylglycine	0.0107981	0.109545	0.524117	-0.183794	0.609693	0.760548	0.500706	0.210072	0.0214267	-0.457519	0.397128	-0.0608454	-0.321191	0.13813	-0.412159	-0.0331137	0.289109	0.0963517	-0.55928	-0.010916	0.283547	0.159325	-0.134235	-1.00256	-0.977635	-0.0779745	-0.353831	-1.63078	-0.119063	0.035875	-1.21041	-1.00656	-0.958275	-0.202933	-1.25234	0.645018	-0.0738197	0.338542	0.243518	-0.959275	-0.190055	-0.0487561	2.37102	1.83009	1.63811	1.78625
	Tryptophan Metabolism	C-glycosyltryptophan	C-glycosyltryptophan	0.144056	0.0038447	-0.197714	-0.465144	0.170951	-0.0368407	-0.42791	-0.502364	-0.416023	0.377392	-0.0355356	0.0967045	-0.289453	-0.00385954	0.368399	-0.21445	-0.144804	0.335744	0.471795	0.0454061	-0.0440417	0.147202	0.170005	0.0630322	-0.309387	0.566116	0.357724	-0.0806976	-0.069759	-0.157363	0.206524	-0.727709	-0.504245	-0.10405	0.811217	0.343874	0.461142	0.0906559	0.107373	-0.0770763	0.0300425	-0.727709	-0.0738327	-0.727709	-0.280278	0.304048
	Food Component/Plant	caffeic acid sulfate	caffeic acid sulfate	-0.651893	0.102239	0.171369	0.569341	-0.393754	0.0716906	-0.16906	1.01411	0.296186	-0.339782	-0.0578178	-0.279417	-0.020416	-0.430036	0.00443532	-0.125977	0.0889997	-0.435777	0.697488	-0.00445508	0.329618	0.430007	0.84205	-0.466621	0.498652	0.131839	0.0315362	0.394914	0.637304	-0.205882	-0.296057	-1.12074	0.413089	-0.380782	0.369098	0.0697313	-0.34456	0.122143	-0.192325	-0.929651	0.00906784	-0.156967	-0.356072	0.512264	-0.0181265	-0.806454
	Sterol	campesterol	campesterol	0.200282	0.13673	-0.294704	0.0677615	0.511844	-0.0471861	0.537108	-0.265272	0.0239813	0.359121	0.377532	0.0450533	-0.0789023	-0.213824	0.0545781	0.0131477	-0.0482323	-0.183079	-0.0576535	0.0965195	-0.31129	-0.440626	-0.0133229	0.105964	-0.206933	-0.289843	0.281554	-0.48187	0.11429	-0.451748	0.29523	0.252775	-0.0460423	-0.127211	-0.224322	0.110195	-0.0737151	0.241256	0.0247351	-0.0431817	0.388164	-0.448505	0.452288	-0.31421	-0.451662	0.59223
	Medium Chain Fatty Acid	caprate (10:0)	caprate (10:0)	-0.113569	-0.0141042	-0.0697051	-0.194174	0.351303	-0.298446	-0.120498	-0.120369	-0.164938	0.313103	0.0698626	0.00941724	0.189771	-0.44198	-0.00709366	0.120352	0.0603095	-0.210912	0.115122	-0.37555	-0.363204	0.159039	0.00322815	0.125337	0.0120754	0.171163	0.357529	0.371421	-0.0210629	0.312633	0.630048	0.964646	0.203039	0.283219	0.174153	0.219082	-0.197235	-0.00323861	-0.17278	0.681501	-0.00625412	0.0771336	-0.117351	-0.149842	-0.0639409	-0.364547
	Medium Chain Fatty Acid	caproate (6:0)	caproate (6:0)	0.0157662	-0.150464	-0.0694237	-0.00223093	0.151944	-0.0942062	-0.350464	-0.00351045	-0.223341	0.0424951	-0.14855	-0.227531	0.0317497	-0.525371	-0.0701309	-0.166686	-0.0241617	-0.0721457	0.00639107	-0.372695	-0.352802	0.0899745	-0.191293	-0.056421	0.177218	0.472023	-0.00512124	0.0149005	0.00222597	0.136131	0.382985	0.736193	0.0882466	0.0208258	0.0907152	0.0795654	-0.15836	-0.0111736	-0.0567883	0.546527	-0.321703	0.233436	1.79897	1.53211	1.38628	0.319181
	Medium Chain Fatty Acid	caprylate (8:0)	caprylate (8:0)	-0.1199	-0.225594	-0.184069	-0.202173	0.14091	-0.262197	-0.325081	-0.139568	-0.228177	0.0967601	-0.149765	-0.209394	-0.0820573	-0.592843	-0.100184	-0.0197758	0.0742332	-0.234961	-0.054858	-0.41247	-0.468194	0.10272	-0.228338	0.0137906	0.0593204	0.0933335	0.43132	0.0644389	0.365849	0.0178028	0.353941	0.859184	0.0405789	0.0498437	0.029735	-0.00785722	-0.312186	-0.200735	0.28603	0.467057	-0.283964	0.325237	0.903255	1.02479	1.19252	0.00779596
	Glutamate Metabolism	carboxyethyl-GABA	carboxyethyl-GABA	-0.224523	-0.00428743	0.137016	0.36681	-0.322521	0	-0.00344846	0.504589	0.111516	-0.152485	-0.0959771	-0.115663	0.29577	-0.278962	0.0334527	-0.0662161	0.381828	0.0810826	-0.706494	-0.293377	0.0428657	0.78297	-0.197024	-0.307435	0.635445	0.0864671	-0.408367	0.23571	0.48562	0.184982	-0.481276	0.108019	0.0336073	0.23986	0.624862	-0.0922214	-0.391054	0.272358	-0.245492	0.103469	0.0373608	1.14645	-0.831889	-1.12794	-1.57579	-1.90518
	Carnitine Metabolism	carnitine	carnitine	-0.225585	-0.269001	-0.00151249	0.115188	-0.0809671	-0.119132	-0.135662	0.0612881	0.0202695	-0.0394653	0.139922	-0.0303338	0.413615	0.220776	-0.105719	0.108277	0.513686	-0.101222	0.260303	0.0621244	0.381294	0.445805	0.21161	-0.124701	0.293583	0.316119	-0.227823	0.00151021	0.297665	0.350828	-0.0727149	-0.0970569	0.152708	0.453678	0.322138	0.00801739	-0.152161	-0.404325	-0.0880314	-0.0446281	-0.299414	0.651428	-0.118455	-0.223431	0.0254252	-0.263814
	Histidine Metabolism	carnosine	carnosine	-0.231786	0.139454	0.623176	0.270261	-0.0082854	-0.155234	-0.299717	1.32068	0.117937	0.0625959	-0.058611	-0.0797847	0.464181	0.839795	-0.120571	-0.0651599	0.502245	1.38062	-0.223855	-0.385105	0.573679	-0.157243	0.00821732	-0.0622632	0.419386	0.419269	-0.0216147	-0.0151767	-0.393895	0.39997	-0.212984	-0.186057	0.660911	0.85667	1.47033	0.138478	0.127617	-0.420506	-0.0126968	-0.297705	-0.394831	-0.199629	0.425615	0.594489	0.992239	-0.0773167
	Vitamin A Metabolism	carotene diol (1)	carotene diol (1)	-0.481577	0.00203615	0.372129	-0.47256	-0.221706	0.383327	-0.0190285	0.406826	-0.401801	-0.538721	0.302896	-0.320145	0.897782	-0.398977	-0.0020403	0.413237	0.555073	-0.462904	-0.885315	0.397072	0.520861	1.18915	-0.429679	-0.107279	-0.438678	-0.0562615	-0.536557	0.753819	1.21024	0.424262	-0.477576	-0.916263	1.14977	0.707848	-0.34	0.138008	-0.916263	-0.0345846	-0.278004	-0.916263	-0.474498	0.398004	0.119852	0.225955	0.256923	-0.0616224
	Vitamin A Metabolism	carotene diol (2)	carotene diol (2)	-0.990207	-0.368275	0.153976	-0.990207	-0.990207	-0.0714822	-0.650306	0.838797	-0.444648	-0.990207	-0.435334	-0.990207	0.414807	-0.71883	-0.990207	-0.0870085	0.248692	-0.990207	-0.990207	-0.298102	0.507604	1.27201	-0.990207	-0.990207	-0.990207	-0.395323	-0.990207	0.725372	0.368927	0.817363	-0.990207	-0.990207	1.12464	0.586773	-0.990207	0.0111224	-0.990207	-0.990207	-0.990207	-0.990207	-0.990207	-0.990207	-0.990207	-0.0112475	-0.185439	-0.102712
	Tyrosine Metabolism	catechol glucuronide	catechol glucuronide	-0.20884	-0.20884	-0.20884	-0.20884	-0.20884	-0.20884	-0.20884	-0.20884	-0.20884	-0.20884	-0.20884	-0.20884	-0.20884	-0.20884	-0.20884	-0.20884	-0.20884	-0.20884	-0.20884	-0.20884	-0.20884	-0.20884	-0.20884	-0.20884	-0.20884	-0.20884	-0.20884	-0.20884	-0.20884	-0.20884	-0.20884	-0.20884	-0.20884	-0.20884	-0.20884	-0.20884	-0.20884	-0.20884	-0.20884	-0.20884	-0.20884	-0.20884	-0.012552	-0.074015	0.14826	0.207872
	Benzoate Metabolism	catechol sulfate	catechol sulfate	-0.78131	0.0135433	-0.859308	-0.157915	-0.395271	0.229357	-0.213183	1.26767	0.612231	-0.72345	-0.754081	0.161257	0.966952	0.281292	-0.0929997	-0.0793526	0.0431621	1.29122	-0.368645	-0.613818	-0.53105	0.00326292	-0.444193	-0.306382	1.032	0.0491656	0.385927	-1.08857	0.560645	-0.36998	-0.536927	0.0400785	-0.305697	-0.930138	1.84755	-0.0032736	-0.755531	0.136563	-0.323269	-0.154342	0.281572	-0.282054	5.18411	5.69863	5.61703	5.00934
	Ceramides	ceramide (d16:1/24:1, d18:1/22:1)*	ceramide (d16:1/24:1, d18:1/22:1)*	-0.142647	-0.0250722	-0.551145	-0.798256	0.239416	0.280404	0	-0.223248	-0.308403	0.178664	0.0109914	-0.132935	-0.266236	-0.250834	0.113765	0.52277	-0.457606	0.352392	0.240374	0.176966	-1.04289	-0.225206	0.176955	0.279206	-1.04289	-0.156113	0.134811	-0.26185	-0.257348	-0.693863	-0.19889	0.131704	0.158771	-0.593967	-0.607702	0.822951	-0.353665	0.220354	0.273225	0.723671	0.0229114	0.206187	1.17108	-0.916088	-0.760825	0.517001
	Ceramides	ceramide (d18:1/20:0, d16:1/22:0, d20:1/18:0)*	ceramide (d18:1/20:0, d16:1/22:0, d20:1/18:0)*	-0.543994	0.193818	-0.0680098	-0.169741	0.250642	-0.208425	0.322053	0.473395	0.496852	0.0192932	-0.345362	-0.096802	0.0919454	0.204346	0.233681	-0.342522	0.13421	0.9368	-0.252803	-0.586518	-0.74699	-0.516526	-0.405752	0.313475	-0.328585	-0.497905	-0.200954	0.156164	-0.150898	-0.094246	-0.171889	-0.74699	0.608581	0.00881897	-0.266022	-0.349176	-0.00425719	0	-0.51969	-0.179915	0.135948	0.513213	0.715732	0.0359815	0.145198	0.485459
	Ceramides	ceramide (d18:2/24:1, d18:1/24:2)*	ceramide (d18:2/24:1, d18:1/24:2)*	-0.393148	-0.0689876	-0.32125	-0.385573	0.0667924	0.0826582	-0.228693	0.00346819	0.14988	-0.206101	0.0892838	-0.204878	-0.317973	0.00940922	0.0184925	0.174598	-0.637536	0.659875	0.246665	0.106348	-0.538171	-0.00348026	0.104854	0.0507674	-0.386873	-0.326758	-0.176889	0.00642542	0.152505	-0.50894	-0.373758	-0.291241	0.346841	-0.666567	-0.234541	0.247981	-0.145879	0.0306611	0.0475401	0.0316846	0.00690688	-0.119221	0.418139	-0.385516	-0.263617	0.0370579
	Primary Bile Acid Metabolism	chenodeoxycholate	chenodeoxycholate	-0.636121	-0.199451	-0.0921502	-0.181593	-0.493556	0.0205529	-0.773448	0.0436543	-0.0209842	-1.1395	1.05215	-0.350733	1.8321	0.0465408	-1.2195	1.03733	1.92487	-0.868002	-0.0312556	0.899674	0.972339	1.26144	0.552352	-0.218676	2.81324	0.858911	-0.478867	2.23669	2.9697	1.97746	-0.738097	-1.17223	1.90458	1.7625	0.78566	1.37753	-0.651374	-0.411154	3.33616	1.09377	-0.67918	-1.2195	-0.451134	-1.2195	-1.2195	-0.941973
	Inositol Metabolism	chiro-inositol	chiro-inositol	-0.632207	-0.732798	-0.87785	-0.452051	-0.708358	0.132887	0.116272	-0.540345	-1.05941	-0.819996	0.0936682	-0.00462703	0.617982	-0.120511	-0.765567	0.264517	0.284975	0.0247644	-0.124589	0.349355	0.00460572	0.663978	-0.374193	0.267379	0.764632	0.251067	0.126452	0.410507	0.685959	0.472273	-0.350392	0.126646	0.0766732	-0.0112784	0.615861	0.525975	-0.0263642	-0.273481	0.370678	0.336165	-0.372847	0.135082	-0.399201	-0.136717	-0.40647	-0.61265
	Primary Bile Acid Metabolism	cholate	cholate	-5.15531	-0.697653	-5.15531	-5.15531	-5.15531	-0.76873	-5.15531	-4.28293	-4.28049	-3.92937	0.0916687	-5.15531	1.49005	0.465675	-5.15531	0.630985	1.9667	-0.726071	-0.100928	0.424831	0.777604	1.54083	0.854951	-4.27053	2.32496	1.72615	-4.19	2.14916	2.55003	1.71912	-3.06211	-3.51862	1.49801	1.00648	-2.57533	1.70118	-5.15531	-5.15531	2.73482	0.439503	-5.15531	-5.15531	-0.778287	-3.5426	-3.05191	-4.41015
	Sterol	cholesterol	cholesterol	-0.0488354	0.0494793	0.080072	0.036386	0.310853	0.0537415	-0.101472	0.252832	-0.0128331	0.0617748	-0.0294888	-0.101145	-0.178323	-0.126726	0.053517	0.00915676	-0.0959428	-0.130529	0.166924	-0.00924139	-0.0438209	-0.17917	0.047526	-0.0442156	-0.236718	-0.0442148	0.0893702	-0.197239	0.241789	-0.0615756	0.0672733	0.0288857	-0.0720667	-0.166584	-0.0597621	0.106386	-0.0853327	0.0688989	-0.061419	0.0577612	0.00929026	0.158252	0.086163	-0.298017	-0.0831317	0.216191
	Sterol	cholesterol sulfate	cholesterol sulfate	-0.152647	-0.0856656	0.0716134	0.0199666	0.0375416	0.134727	-0.145468	0.272203	-0.105704	-0.252181	0.23782	-0.0837341	0.110437	-0.359748	0.0385924	0.141773	0.0985983	-0.279259	-0.0839206	-0.177936	0.081444	0.58615	-0.238465	0.0427912	0.422881	-0.0905471	-0.0292747	0.101425	0.231259	0.0713356	-0.107276	0.394302	0.176763	0.0585189	-0.0223385	-0.0203734	-0.259748	0.119545	-0.13866	0.164774	0.0473371	0.593732	-1.009	-0.683184	-0.732163	-1.20142
	Phospholipid Metabolism	choline	choline	-0.103525	0.339429	-0.00533054	-0.0850193	-0.0589757	0.200485	0.170579	0.0778867	0.037187	0.00530227	-0.101608	-0.0968467	-0.170234	-0.199755	0.0504738	0.0596727	-0.0214253	0.23357	-0.147339	-0.152178	-0.315013	0.247172	-0.0860621	-0.165776	0.0914598	-0.125441	0.0933232	-0.145374	-0.0138802	-0.202132	-0.0511878	0.312069	-0.0912293	-0.12766	-0.0968761	0.33632	0.0718936	0.141973	0.0997423	0.202125	-0.107246	0.290037	0.238149	0.211573	-0.0685022	0.142871
	Phospholipid Metabolism	choline phosphate	choline phosphate	-0.0492215	-0.245325	0.41671	0.108674	-0.132562	0.00660874	-0.0770159	0.82566	0.231775	-0.276915	-0.297948	-0.230011	0.00559804	0.607603	-0.167854	0.0598108	0.0200242	0.951096	-0.289623	-0.324694	-0.268783	0.3096	-0.315814	-0.216704	0.234432	0.341067	-0.00562956	-0.290952	0.0683682	-0.416518	-0.425677	0.448333	0.0181316	-0.450914	0.455808	-0.0809771	-0.0835471	0.0157073	0.0722501	0.110995	-0.266445	0.395667	-0.0270614	0.0201126	-0.314944	-0.541302
	Food Component/Plant	cinnamate	cinnamate	-1.51491	-1.51491	-1.51491	-1.15688	-1.51491	-1.51491	-1.51491	-1.18905	-1.27993	-1.51491	-1.51491	-1.51491	-1.3594	-1.51491	-1.51491	-1.51491	-1.51491	-1.51491	-1.51491	-1.51491	-1.51491	-1.16382	-1.51491	-1.51491	-1.51491	-1.51491	-1.51491	-1.51491	-1.51491	-1.51491	-1.51491	-1.51491	-1.51491	-1.51491	-1.51491	-1.51491	0	-1.51491	-1.51491	-1.51491	-1.51491	-1.51491	1.01301	1.48311	0.922092	0.445662
	Food Component/Plant	cinnamoylglycine	cinnamoylglycine	-0.0631154	-0.628241	-1.8677	-1.13231	0.171406	0.254797	0.795162	-0.101448	-0.341344	-0.480309	0.0503136	-0.387871	-0.554996	0.572908	-0.300148	0.229069	-0.569217	0.19386	-0.391099	-0.108269	-1.37283	-1.59101	0.182025	-0.402903	-0.277679	0.542398	0.442055	-2.01002	-1.18783	-1.10022	-2.01002	-0.378848	-2.01002	-2.01002	0.0861561	0.522536	3.76238	0.412329	0	0.151293	0.529259	-0.857216	4.97932	4.08715	3.55142	4.48344
	Fatty Acid, Branched	cis-3,4-methyleneheptanoate	cis-3,4-methyleneheptanoate	0.0926464	-0.569325	-1.1943	-1.1943	-0.952415	-1.1943	-1.11395	0.726442	0.331066	0.507371	-0.878255	-0.0180645	0.0596027	-1.1943	0.340594	-0.487375	0.017744	-0.317266	-0.0746286	-0.52886	-1.1943	0.903195	-1.1943	0.0300497	-0.169122	0.307317	1.48099	0.18782	-0.299288	1.49144	1.59628	1.47881	0.471178	-0.4646	-0.356969	-0.150462	-0.790027	0.387492	-0.374476	1.47588	-0.523191	-1.1943	-1.1943	0.0592543	-0.408309	-1.1943
	Fatty Acid Metabolism (Acyl Carnitine, Medium Chain)	cis-3,4-methyleneheptanoylcarnitine	cis-3,4-methyleneheptanoylcarnitine	-0.398239	0.0215975	-0.0220743	-0.490596	0.114002	-0.5161	-0.222588	-0.187196	-0.128588	0.361572	0.0687774	-0.0702675	0.458582	-0.184426	0.0752532	-0.352375	0.322628	-0.191676	0.153472	-0.230848	-0.581901	0.289553	-0.757916	0.12302	-0.416521	0.0535619	0.282796	0.52431	0.235251	0.0930719	0.48098	1.11308	0.121706	0.0778382	0.586891	0.69235	-0.795611	-0.258267	-0.358639	0.629422	-0.27034	-1.24309	-0.264727	-0.205949	0.285308	-0.0221944
	Medium Chain Fatty Acid	cis-4-decenoate (10:1n6)*	cis-4-decenoate (10:1n6)*	0.27863	0.495366	0.113173	-0.471177	0.302324	-0.642208	-0.348019	-0.952213	0.454655	0.0217921	0	-0.771035	-0.206401	-0.632908	-0.251854	0.433706	-0.192079	0.226494	0.260385	-0.241978	0.110184	-0.437701	0.42582	0.402467	-1.00766	-0.0804932	-0.136659	0.512611	-0.234521	1.54033	0.200066	-0.448344	0.886437	0.959263	0.921469	0.202758	0.537679	0.105925	-0.681063	0.094642	-0.238181	0.836339	-0.761405	-0.723613	-0.600065	-0.0061913
	Fatty Acid Metabolism (Acyl Carnitine, Monounsaturated)	cis-4-decenoylcarnitine (C10:1)	cis-4-decenoylcarnitine (C10:1)	0.00623112	-0.129243	-0.315337	-0.330405	0.175132	-0.393668	-0.43146	-0.280046	-0.135067	0.170106	-0.0995885	-0.333215	0.348249	-0.497883	0.242573	0.260407	0.339477	0.341256	0.174139	-0.423456	-0.00627019	0.0290059	0.292482	-0.153501	-0.0469068	0.0760454	-0.0507455	0.61092	0.283464	0.845674	-0.211282	0.335506	0.697653	0.729464	0.216214	0.705398	0.130602	-0.199086	-0.023511	0.20826	-0.4495	-0.0243015	-0.0941836	0.0976867	0.226647	-0.224554
	TCA Cycle	citrate	citrate	-0.14412	-0.0408453	-0.441714	-0.114053	-0.247272	0.223582	-0.211281	0.0997404	-0.239276	0.1106	-0.2702	-0.0777137	-0.194321	-0.568535	0.0548357	-0.052977	-0.313816	0.102147	0.305938	-0.335539	-0.127185	0.44513	-0.00352912	0.111521	0.588256	0.00351671	0.0964311	0.358026	0.117336	-0.218679	-0.16923	0.477362	0.154878	-0.482345	0.146128	0.354133	0.0546324	-0.12792	0.0376004	0.483169	-0.0336512	0.525502	0.0380612	0.190188	-0.058608	-0.385567
	Fatty Acid, Branched	citronellic acid	citronellic acid	0.267324	0.364029	-0.399119	-0.116862	0.225984	0.48223	0.0590385	0.0323275	-0.000711111	0.394741	-0.343821	0.143591	-0.551513	-0.900224	0.56074	0.169041	-0.602068	-0.547248	0.516864	0.0977532	-1.12493	-0.314672	0.113078	0.456157	-0.685032	0.000710606	0.398756	-0.282036	-0.122352	-0.628732	-0.00476329	0.0869814	-0.336462	-0.698588	-0.413596	0.362497	0.873251	0.233061	-0.209871	-0.124583	0.0615393	0.144492	-0.132252	-0.493891	-0.478433	0.217959
	Urea cycle; Arginine and Proline Metabolism	citrulline	citrulline	-0.0113411	-0.000606647	0.00060628	-0.0460569	-0.0909109	0.12447	-0.333468	0.293649	-0.300661	-0.0900899	-0.116676	0.162071	-0.272708	-0.391504	0.349826	0.00117116	-0.16515	-0.238394	0.129177	-0.112814	0.103438	0.330792	0.077697	0.323494	0.537244	0.231648	0.0716351	0.119402	0.189288	-0.267634	-0.115399	0.298234	0.159955	-0.382502	0.205686	0.142729	-0.0874769	0.260542	-0.0630397	0.150987	0.146252	0.322994	-0.286717	-0.18186	-0.189151	-0.473475
	Corticosteroids	corticosterone	corticosterone	-0.68199	-0.317612	0.0322171	0.258613	-1.46385	0.755787	-0.477408	0.411783	-1.11274	0.118663	-0.42231	-0.809216	1.33357	-1.41037	-0.369182	0.392411	0.612908	-1.20813	0.739023	-0.325533	-0.164166	1.32778	0.325765	0.392856	1.53792	-0.703785	0.0579079	1.35725	0.753802	1.57007	-0.49963	0.727566	-0.370592	-0.393268	-0.982639	0.580262	-0.686955	0.705964	-0.0332897	0.508978	-0.83232	0.271864	-0.5106	0.962396	0.938697	-1.01671
	Creatine Metabolism	creatine	creatine	-0.0705403	-0.0256286	-0.146153	-0.01817	-0.0966762	-0.0433372	-0.109001	0.00732968	0.193017	-0.0817718	-0.163749	-0.054327	0.0656983	-0.136248	-0.172668	0.000219086	0.0243016	0.297561	0.188605	-0.220466	-0.131128	0.606333	0.0130068	-0.000219134	0.581549	0.381498	0.0398184	0.0488888	0.0611727	-0.126749	-0.118773	0.352289	-0.0680944	-0.264701	0.553049	0.0123409	-0.000398546	-0.0422181	-0.00699487	0.323828	0.102326	0.640693	0.205988	0.127632	0.0384026	-0.0420955
	Creatine Metabolism	creatinine	creatinine	-0.102617	-0.0171523	-0.172296	0.0805847	-0.310187	0.351118	-0.00889349	0.355702	-0.0184666	-0.244658	-0.206762	-0.0159542	-0.0884288	0.0239633	0.0520136	-0.0866044	-0.0332574	0.422959	-0.0449002	-0.197116	0.036473	0.377467	-0.0160342	0.121629	0.47067	0.21375	0.00509695	-0.0912028	0.157588	-0.108796	-0.376184	0.0654806	-0.00298053	-0.336229	0.720676	0.207203	-0.00362883	0.13932	-0.00154699	0.100281	0.344443	0.472457	0.0015446	0.310909	-0.0721604	-0.123608
	Methionine, Cysteine, SAM and Taurine Metabolism	cystathionine	cystathionine	-0.272953	-0.149529	-0.0215673	0.06801	-0.00201884	0.30667	-0.0514051	-0.108954	-0.130537	0.341432	-0.274934	0.0439836	-0.3075	0.0814791	0.00951837	-0.413141	-0.0480684	0.396911	0.105611	-0.159361	-0.183247	0.195868	0.116181	-0.0145186	0.26616	0.493414	0.415097	-0.104711	0.0109222	-0.399612	-0.0146192	0.386342	-0.236904	-0.322904	1.18387	0.0549069	0.00201477	-0.110194	-0.0341438	-0.150397	-0.069355	0.191243	0.178046	-0.0072429	0.0453245	0.237019
	Methionine, Cysteine, SAM and Taurine Metabolism	cysteine	cysteine	-0.391517	0.00490925	-0.250773	-0.0309164	-0.124911	0.0716959	-0.190575	0.321903	-0.135251	0.203831	-0.100461	-0.0312255	-0.143818	-0.754124	-0.193428	0.176686	0.0619825	-0.0871761	-0.0697859	-0.301792	-0.0801182	0.765735	-0.0211468	0.173292	0.338339	0.246847	0.212209	0.379854	0.230264	-0.045062	-0.00493347	-0.586103	-0.142516	-0.189638	0.0319309	0.729362	-0.071283	-0.208327	0.35109	0.50454	0.0742293	0.266455	0.618658	0.376099	0.0745143	-0.0540098
	Methionine, Cysteine, SAM and Taurine Metabolism	cysteine s-sulfate	cysteine s-sulfate	-1.53789	0.938167	-1.07934	0.0273709	-1.26708	0.656694	0.571105	0.129863	0.595462	-0.847602	-0.0586387	-0.993914	0.204615	-0.221575	-0.421951	-0.697591	1.91392	-0.163022	-0.206151	-0.973633	1.20787	0.569339	-1.23861	-0.0281412	0.164302	1.06497	0.450075	0.775693	0.684214	0.247124	-1.49769	-2.2444	-0.470035	0.0918155	-0.566786	-0.130028	-0.565635	0.715557	0.116104	-0.565903	0.600158	-0.357252	0.620901	0.110597	0.675024	0.869045
	Methionine, Cysteine, SAM and Taurine Metabolism	cysteine sulfinic acid	cysteine sulfinic acid	-0.522297	0.0636024	-0.218494	-0.116408	0.200694	0.211383	0.136711	-0.522297	-0.522297	-0.0122885	0.141263	-0.190241	-0.522297	-0.522297	-0.0263753	-0.522297	-0.522297	-0.522297	-0.206205	0.132036	-0.522297	-0.522297	-0.522297	0.2328	-0.522297	0.125927	-0.0409146	0	-0.275263	-0.522297	-0.200923	-0.522297	-0.240718	-0.522297	-0.522297	-0.522297	-0.0345025	-0.522297	-0.522297	-0.522297	0.278988	-0.522297	0.696193	-0.522297	-0.522297	1.06155
	Glutathione Metabolism	cysteine-glutathione disulfide	cysteine-glutathione disulfide	-0.210181	0.0306612	0.0849565	-0.542358	-0.271144	0.193787	0.0415433	0.00904038	0.126724	-0.195761	-0.223821	-0.121894	0.130213	0.227798	-0.204065	-0.0307294	-0.00912285	0.581624	0.259917	-0.211193	0.175732	-0.137676	0.485088	-0.694982	-0.525631	0.305717	-0.448752	-0.239877	0.35838	-0.158078	-1.05164	-0.811858	-0.0665246	-0.130492	0.182581	0.168834	0.113866	-0.63239	0.0478255	-0.0914487	-0.991662	-0.244511	1.46161	0.414985	0.304087	1.20808
	Glutathione Metabolism	cysteinylglycine disulfide*	cysteinylglycine disulfide*	-0.284574	-0.966077	-0.122797	0.0488071	-0.134522	0.22329	0.0451075	-0.560293	-0.529643	0.0949667	0.0734975	0.0863437	-0.560818	0.505747	0.291515	0.128861	-0.561555	0.893875	0.661759	-0.123829	-0.206538	-0.966077	0.181115	-0.0430663	-0.0101486	-0.236675	0.0480256	-0.00377464	-0.966077	-0.966077	0.212869	-0.673218	-0.0793106	0.00376044	-0.0350137	-0.825514	0.0531737	-0.294854	-0.389965	-0.281564	-0.377185	-0.966077	0.652379	0.35273	0.784945	0.409781
	Methionine, Cysteine, SAM and Taurine Metabolism	cystine	cystine	-0.601366	-0.399525	-0.163194	-0.329642	0.0714818	0.0306257	0.10943	-0.261405	0.0620837	0.205846	0.00387291	0.0269245	-0.259366	-0.0616953	0.116538	0.151081	-0.0686772	-0.0931471	0.553001	-0.468755	-0.0555332	-0.477643	0.511638	0.027527	-0.165349	0.369199	0.0245296	0.0948486	-0.0640262	-0.460924	0.0850703	-0.57185	-0.00388797	0.0700474	-0.435855	-0.379127	0.364804	-0.20592	-0.280595	-0.204982	-0.119852	-0.496381	0.850697	0.789898	0.791895	0.326018
	Pyrimidine Metabolism, Cytidine containing	cytidine	cytidine	-0.186236	-0.133557	0.0769126	0.0226048	-0.0343459	-0.0460534	0.41376	-0.0823657	-0.172932	0.297593	-0.00113678	0.0343825	-0.101088	-0.0955735	0.00113549	0.0403732	-0.0165908	0.0227695	0.0748014	-0.328944	-0.0130131	0.268454	0.217302	-0.275763	0.266931	0.0716267	-0.183076	-0.129468	0.0498379	0.0675286	-0.0799197	0.136216	-0.0595027	0.148249	-0.316139	0.0379983	-0.0482759	0.0451141	-0.113062	0.304493	-0.0631715	0.302259	0.455448	-0.523426	-0.566501	0.0549414
	Pyrimidine Metabolism, Cytidine containing	cytidine 5'-monophosphate (5'-CMP)	cytidine 5'-monophosphate (5'-CMP)	0.619022	-0.836953	-0.678233	-0.141338	0.0891868	-0.278313	0.253309	-0.952636	-0.891993	0.406442	-0.435616	0.157526	0.0453151	0.129727	-0.0461148	0.0991104	0.356077	0.255549	0.393813	0.0376691	-0.567662	-0.0642945	-0.189351	0	-1.11525	0.950747	0.0460748	0.104662	-0.265389	-0.73386	0.423791	0.615029	-0.494421	-0.775237	-0.175901	0.433221	0.415302	0.32836	0.759381	0.7895	-0.513466	-0.557562	-0.544928	-0.42168	-0.927754	-0.411365
	Pyrimidine Metabolism, Cytidine containing	cytosine	cytosine	0.147643	-0.654237	-0.112327	-0.0740102	-0.128692	0.402652	0.0932469	0.516185	0.141886	-0.622286	-0.351739	-0.093581	-0.0750214	0.140203	0.161283	-0.188186	-0.0991331	0.695144	0.0369951	-0.406911	-0.0714141	0.304229	0.0762364	0.105218	0.550501	0.32535	-0.429521	-0.75191	0.0963445	-0.419466	-1.25009	-0.386242	-0.032695	-0.75883	0.985912	0.0316598	-0.255422	0.235999	-0.42204	0.278218	0.419843	0.388679	-0.316408	0.484153	0.284316	-0.0706208
	Food Component/Plant	daidzein	daidzein	-0.448879	0.228289	-0.159574	0.0747079	-0.378752	0.138781	0.373655	0.285461	-0.00390935	-0.556535	-0.433864	0.109937	-0.0731557	-0.419356	0.082232	0.130404	-0.6774	0.0178096	0.117881	0.0723043	-0.229721	0.0372549	0.12607	-0.0326682	0.245778	-0.00866953	0.0422034	-0.261833	0.267709	-0.380341	-0.444798	-0.21394	0.304584	-0.769076	0.0737506	0.402014	-0.0334314	0.0697089	-0.829646	-0.053248	-0.109065	0.219046	0.00206513	-0.0020694	-0.454232	-0.0775073
	Food Component/Plant	daidzein 7-O-glucuronide	daidzein 7-O-glucuronide	-1.12718	-0.285626	-0.597014	0.207602	-0.871851	-0.133947	0.00823671	0.779987	0.141849	-1.13805	-0.642732	-0.22445	0.509776	-0.456375	-0.273057	0.112947	-0.0334846	0.14829	-0.305336	-0.524422	0.163761	0.308959	-0.52383	-0.518278	1.12127	0.122795	-0.0958406	-0.049174	1.1069	-0.492369	-1.08819	0.219419	0.0985833	-0.776154	0.592944	0.434148	-0.773177	-0.394943	0.601338	0.121778	-0.736474	0.116032	0.285389	0.698251	0.525659	-0.00830512
	Food Component/Plant	daidzein sulfate (1)	daidzein sulfate (1)	-0.827739	0.451543	-0.327625	0.887985	-0.752571	-0.360969	0.983167	1.31632	1.11849	-0.738065	-0.960224	-0.372988	-0.133404	-0.830203	-0.208912	-0.00616462	-0.334286	0.155948	-0.444052	-0.821243	-0.66778	0.280233	-0.569026	0.213926	0.688807	-0.344741	0.388203	0.193152	1.47703	-0.446107	-0.948745	0.0701423	0.580969	-0.903277	1.05546	0.462312	0.373477	0.00612685	0.887759	-0.44822	0.126299	0.88947	-0.127784	1.08703	0.40835	-0.664484
	Food Component/Plant	daidzein sulfate (2)	daidzein sulfate (2)	-0.597168	0.132119	-0.245036	0.710755	-0.526267	-0.0902902	0.522865	0.952992	0.372219	-0.660072	-0.649853	-0.288011	0.17957	-0.367013	-0.0779616	-0.0476365	0.255876	-0.0541778	-0.33498	-0.38261	-0.00775406	0.91205	-0.445961	0.0963107	0.985568	-0.244843	0.219695	0.408502	1.19006	-0.23008	-0.702325	0.250351	0.446095	-0.462968	0.723577	0.681966	-0.126384	0.0076944	0.909534	-0.0741914	0.097787	0.77736	-0.0128525	0.558293	0.230477	-1.07049
	Fatty Acid, Dicarboxylate	decadienedioic acid (C10:2-DC)**	decadienedioic acid (C10:2-DC)**	-0.866051	0.461644	0.19762	0.204185	0.417128	-0.85953	-0.407973	-0.866051	-0.0969263	-0.866051	-0.866051	-0.773955	1.16578	-0.866051	-0.478361	0.131041	0.571981	0.756874	-0.575353	-0.368559	0.0182736	0.76935	-0.733162	0.526265	-0.406413	-0.534716	0.286136	1.80929	1.39618	1.66328	-0.759767	-0.741665	1.41197	1.42301	0.638677	0.544761	0.705925	-0.362454	-0.620694	-0.866051	-0.718819	-0.866051	-0.56216	-0.329717	0.320322	-0.0186138
	Fatty Acid Metabolism (Acyl Carnitine, Medium Chain)	decanoylcarnitine (C10)	decanoylcarnitine (C10)	0.0834312	0.277179	0.0140243	-0.44365	0.567271	-0.42756	-1.06432	-0.856594	-0.943169	0.231555	-0.436192	-0.831869	0.149169	-0.0386413	-0.898664	0.27574	0.627375	0.370915	-0.0370733	-0.724242	0.139673	0.0121705	0.460955	-0.448273	-0.986943	-0.377537	-0.53612	0.711788	0.880972	1.01288	-0.406042	-1.1776	0.200038	0.897573	0.45564	1.35912	-0.0123205	-0.774095	0.612973	-0.354726	-0.869984	-0.761638	0.657572	0.0301646	0.66187	-0.414711
	Carnitine Metabolism	deoxycarnitine	deoxycarnitine	-0.0482597	0.26927	0.299805	0.436178	0.103902	-0.0040019	0.160285	0.468282	0.0940735	-0.0504304	0.0463883	-0.0367858	0.161432	-0.141719	-0.0242118	0.0784706	0.230885	0.0808572	-0.152908	-0.217917	-0.090291	0.260031	-0.227605	-0.0413468	0.0640618	-0.237075	0.146879	-0.187335	0.354795	0.0555746	-0.141185	-0.00392806	0.205507	-0.00417497	0.0255711	0.087814	0.392594	0.0589806	-0.1525	-0.212404	-0.109076	0.571617	-0.159532	0.00391269	-0.191373	-0.49521
	Secondary Bile Acid Metabolism	deoxycholate	deoxycholate	-1.48659	-1.48659	-1.48659	-1.48659	-1.48659	-1.48659	-1.48659	-1.48659	-1.48659	-1.48659	-1.48659	-1.48659	-1.48659	-1.48659	-1.48659	-1.48659	-1.48659	-1.48659	-1.48659	-1.48659	-1.48659	-1.48659	-1.48659	-1.48659	-1.48659	-1.48659	-1.48659	-1.48659	-1.48659	-1.48659	-1.48659	-1.48659	-1.48659	-1.48659	-1.48659	-1.48659	-1.48659	-1.48659	-1.48659	-1.48659	-1.48659	-1.48659	-1.48659	0.495334	0.137839	-1.02591
	Chemical	dibutyl sulfosuccinate	dibutyl sulfosuccinate	0.23878	-4.49533	0.153409	0.345214	0.843764	-0.16336	-0.321592	0.205989	0.825232	-0.151607	-0.839617	-0.235057	0.0983887	-0.00229143	-0.428855	-0.805331	1.30985	0.220439	-0.480103	-1.0585	-0.255603	-0.513113	-0.0579293	-0.402358	-0.924657	-0.00412553	-0.804477	-0.110902	0.0748027	0.479294	-0.281361	-1.18517	-0.192139	0.73384	0.510981	0.683776	0.869028	-3.92516	0.578266	0.0857989	-4.0293	1.08259	0.167236	0.00228619	0.590796	0.612761
	Long Chain Polyunsaturated Fatty Acid (n3 and n6)	dihomo-linoleate (20:2n6)	dihomo-linoleate (20:2n6)	-0.105882	0.235807	0.223032	0.134797	0.679452	-0.165286	-0.190075	-0.263121	-0.152285	0.290437	0.0292806	-0.448918	-0.510592	-0.26739	-0.116357	0.135379	-0.26387	-0.389925	1.22801	0.732643	0.141408	-0.176636	0.53229	0.356926	-0.411642	0.341129	-0.0713931	0.305754	-0.0916532	0.34689	0.531816	-0.360063	0.0643456	0.392236	-0.0301638	0.492946	0.231824	0.437645	0.427288	0.259408	0.053158	-0.386959	-0.111008	-1.12708	-0.859435	-0.455821
	Long Chain Polyunsaturated Fatty Acid (n3 and n6)	dihomo-linolenate (20:3n3 or n6)	dihomo-linolenate (20:3n3 or n6)	-0.0327509	0.239412	0.259024	0.26261	0.714899	0.0101102	-0.345675	-0.243076	0.069493	0.245183	0.17921	-0.20942	-0.565863	-0.329488	0.137006	-0.0178268	-0.520856	-0.263405	0.994141	0.649618	0.076929	-0.39236	0.555996	0.39949	-0.410932	0.0465593	-0.0510052	-0.00640107	-0.297896	0.148652	0.634144	-0.538022	-0.0129022	0.124559	-0.0556652	0.285606	0.236482	0.528157	0.083609	0.00636036	0.0339539	-0.473107	-0.0709309	-1.07872	-0.796543	-0.646329
	Fatty Acid Metabolism (Acyl Carnitine, Polyunsaturated)	dihomo-linolenoylcarnitine (C20:3n3 or 6)*	dihomo-linolenoylcarnitine (C20:3n3 or 6)*	-0.576936	0.130855	0.208045	-0.298628	-0.0486587	-0.175261	-0.277493	-0.289618	0.114943	0.206337	-0.0279629	-0.167723	0.532625	-0.330324	-0.583129	-0.121344	0.453376	0.271862	-0.276303	0.114119	0.147518	0.291107	0.0272022	-0.177418	-0.583129	-0.448995	0.415629	0.782664	0.685907	0.399684	0.0944184	-0.583129	0.836486	0.355435	0.627385	1.17214	0.0293658	-0.0573906	0.521835	-0.105509	-0.523649	-0.583129	-0.213373	-0.31503	-0.0978988	-0.126117
	Fatty Acid Metabolism (Acyl Carnitine, Polyunsaturated)	dihomo-linoleoylcarnitine (C20:2)*	dihomo-linoleoylcarnitine (C20:2)*	-0.450354	0.510566	-0.254215	-0.558346	-0.0657397	-0.448604	-0.0376871	-0.917748	0.0274881	0.140678	-0.0168347	-0.25236	0.362898	-0.155936	-0.0866052	0.118396	0.355025	0.508693	-0.655569	0.19013	0.141841	0.0451878	-0.143247	-0.101581	-0.589195	-0.417375	0.358855	0.569879	0.485056	0.283016	-0.282403	-0.917748	0.505922	-0.0662212	0.600279	1.11119	0.379337	-0.315859	0.662172	0.016556	-0.917748	0.143589	0.145192	-0.407975	-0.0828457	0.0816384
	Tetrahydrobiopterin Metabolism	dihydrobiopterin	dihydrobiopterin	-0.416374	0.0385797	0.060564	0.0582168	-0.182425	0.15978	-0.0421391	0.227809	-0.214858	-0.476546	0	0.119031	0.234244	0.0419704	-0.240343	-0.503375	-0.596829	0.563216	-0.758735	0.0817409	0.238347	0.000467264	-0.69271	-0.396499	-0.473614	-0.398205	0.109933	-0.276971	0.190597	0.334178	-0.366913	-0.976284	0.0382702	0.0864119	0.189929	0.00396754	-0.245095	-0.286328	-0.308379	-0.976284	-0.12294	-0.408749	0.427137	0.0134682	-0.107025	-0.0165408
	Food Component/Plant	dihydrocaffeate sulfate (2)	dihydrocaffeate sulfate (2)	-2.17464	-2.17464	-2.17464	2.18975	-2.17464	-2.17464	-0.533564	-2.17464	-2.17464	0	-2.17464	1.47138	-2.17464	-1.67746	-0.224818	-1.45107	-2.17464	-2.17464	4.00164	-0.461666	-2.17464	-2.17464	4.20565	1.3866	-2.17464	-2.17464	-0.169872	-2.17464	-2.17464	-2.17464	0.00197999	-0.221455	-2.17464	-2.17464	-2.17464	-0.432392	1.10538	-2.17464	-0.278691	-1.34587	-2.17464	-2.17464	0.408812	0.427174	0.895099	0.0726439
	Food Component/Plant	dihydroferulate	dihydroferulate	-1.45733	-1.45733	-1.45733	1.83883	-1.45733	-1.45733	-1.45733	-1.45733	-1.45733	-1.45733	-1.45733	0.13995	-1.12631	-1.45733	-1.40238	-1.45733	-1.45733	-1.45733	-1.45733	-1.45733	-1.45733	-1.45733	-1.45733	-1.45733	-1.45733	-1.45733	-1.45733	-1.45733	-1.45733	-1.45733	-1.45733	-1.45733	-1.45733	-1.45733	-1.45733	-1.45733	1.26241	-1.45733	-1.45733	-1.45733	-1.45733	-1.45733	-1.45733	-1.45733	-0.162774	-1.45733
	Food Component/Plant	dihydroferulic acid sulfate	dihydroferulic acid sulfate	-1.69869	0.256539	-1.18816	4.31665	-1.69869	0.191238	-1.69869	0.869754	-0.309175	0.0243092	-1.69869	1.75538	-0.00963077	-0.148262	-0.0440396	0.108888	-1.0539	0.409381	-0.697248	0.0149834	-0.841439	-0.714933	-1.69869	0.950514	-0.14907	-0.447989	0.427779	-1.69869	0.368034	-1.69869	-0.161906	0.0095389	-0.595845	-1.69869	-0.113844	0.154832	3.43399	-1.69869	-0.472193	-0.0454583	-0.7355	-0.715916	0.38664	0.827938	1.38371	0.114596
	Pyrimidine Metabolism, Orotate containing	dihydroorotate	dihydroorotate	-0.286611	0.577454	-0.283458	-0.160532	0.446998	0.512798	0.51979	-0.00795382	-0.251214	-0.0496776	0.107927	0.198358	-0.782081	1.00576	0.319791	-0.0670065	-0.576545	1.52363	0.420457	0.064224	0.20981	-0.232979	0.678486	-0.164725	-0.531226	0.684891	-0.000359871	-0.977023	0.0486356	-0.675614	-0.450932	-0.381639	-0.762392	-0.780412	0.821346	0.490908	-0.134105	-0.0680339	0.104586	-0.451266	0.000359741	-0.275597	0.903202	0.0630675	-0.0748918	0.150564
	Glycolysis, Gluconeogenesis, and Pyruvate Metabolism	dihydroxyacetone phosphate (DHAP)	dihydroxyacetone phosphate (DHAP)	-0.0768044	-0.466025	-0.532619	-0.0164168	0.282701	-0.0024565	-0.239748	0.35858	0.105824	0.623648	-0.372221	-0.296941	-0.471696	-0.0295434	-0.223948	0.634294	0.610104	1.18612	0.354933	-0.655936	-0.553668	0.536316	-0.141054	1.06259	0.979	0.856785	0.776784	0.621269	0.192775	-0.479797	0.269043	1.43744	0.00245048	-0.68927	1.61849	0.884982	0.29496	-0.168512	0.518236	1.33136	-0.0262814	-0.264485	0.420582	-0.278846	-0.745438	-0.0115146
	Chemical	dimethyl sulfone	dimethyl sulfone	0.00676256	0.515767	-0.0215491	-0.0367251	0.224734	0.191045	0.700904	0.231223	0.102727	-0.0534254	-0.184052	0.344712	0.184068	-0.426511	0.522323	0.280895	-0.22898	-0.256403	0.356227	-0.373533	-0.0821817	-0.0164616	0.20968	-0.177665	-0.0328969	0.516687	0.0418132	-0.0946315	-0.177997	-0.335043	-0.00814437	0.436679	-0.00680861	-0.0846388	-0.482605	-0.110989	-0.120862	-0.482605	-0.219028	0.0556228	-0.0882163	-0.482605	1.9764	1.49749	1.58142	1.52569
	Urea cycle; Arginine and Proline Metabolism	dimethylarginine (SDMA + ADMA)	dimethylarginine (SDMA + ADMA)	-0.0963428	0.100632	-0.130105	0.12154	0.107973	0.130151	-0.141375	0.0467104	-0.0479384	0.257716	-0.0894329	0.0784713	-0.174507	-0.212541	0.124851	-0.160474	-0.0969691	0.0884969	0.088474	-0.140652	-0.257689	0.0924658	0.0398567	0.0682551	0.0423307	-0.0117492	0.0889873	-0.0402192	0.00908717	-0.18322	-0.00336152	-0.0384771	0.00335025	-0.0391999	0.131739	0.139838	0.127484	0.0701027	-0.100424	0.0158521	0.0741016	0.124847	-0.273302	-0.556442	-0.525642	-0.389336
	Glycine, Serine and Threonine Metabolism	dimethylglycine	dimethylglycine	-0.104656	0.0782489	0.168788	0.16343	-0.0686165	0.37111	0.121086	0.446271	-0.147615	-0.327995	-0.232682	-0.118648	0.08731	0.2572	0.1269	-0.0735185	-0.0125777	0.602301	-0.0153381	-0.129722	-0.00487556	0.416039	0.153345	-0.283552	0.186076	0.128684	-0.0381191	-0.394605	0.0983231	0.268902	-0.538888	-0.00352711	0.140691	-0.0595289	0.612051	0.00351472	-0.0308133	0.0514732	-0.160887	-0.0771282	-0.214816	0.348075	0.00748919	-0.163706	-0.387607	-0.165654
	Fatty Acid, Dicarboxylate	dimethylmalonic acid	dimethylmalonic acid	0.192897	-0.485451	-0.19013	0.224278	0.0671567	-0.00294889	-0.104224	0.271945	-0.107051	0.223282	0.00294022	-0.0411893	-0.584651	-1.32935	-0.0594834	0.00637859	-0.920478	-0.47597	0.413736	-0.0510011	-0.215256	0.232024	-0.0165408	-0.235136	0.57744	0.538991	0.0251619	0.176218	0.0989501	-0.204985	0.0208925	0.505026	0.00304902	-1.32935	-0.115201	0.327195	-0.190882	0.0289782	-0.043478	0.65109	-0.177778	0.567434	-1.32935	0.264686	0.00641972	-0.422553
	Long Chain Polyunsaturated Fatty Acid (n3 and n6)	docosadienoate (22:2n6)	docosadienoate (22:2n6)	0.212214	0.516819	-0.263296	-0.289572	0.891984	-0.0294832	0.175893	-0.755567	-0.438493	0.581793	0.0431483	-0.363104	-1.05879	-0.733762	0.152316	0.490483	-0.822003	-0.691478	1.65469	1.26274	-0.509539	-0.592616	0.79439	0.703204	-0.711439	0.903863	0.236497	-0.0419702	-0.305754	-0.34066	0.675608	0.0286388	-0.340184	-0.258128	-0.210983	0.666676	0.446466	0.683425	1.2873	0.67551	0.468013	-0.664142	0.257514	-1.34774	-1.09693	0.064623
	Fatty Acid, Dicarboxylate	docosadioate (C22-DC)	docosadioate (C22-DC)	-0.0388541	0.38541	0.0515777	0.00442354	0.33929	-0.32023	0.315231	-0.0172394	-0.00444319	-0.272077	-0.345592	-0.463223	-0.0753023	-1.06452	-0.240074	0.489322	0.198467	-0.958141	-0.114484	0.52321	-0.404942	-0.379454	-0.0659368	0.220611	-0.0751207	-0.0236482	0.361614	0.372625	0.697791	0.333031	0.117912	-0.189678	0.262168	0.330921	0.321024	0.64785	0.541537	0.397331	1.10229	-0.0573939	0.434982	-0.101517	-0.0895642	-0.141249	0.0898484	0.123681
	Long Chain Polyunsaturated Fatty Acid (n3 and n6)	docosahexaenoate (DHA; 22:6n3)	docosahexaenoate (DHA; 22:6n3)	-0.0762299	0.31553	0.151724	0.367326	0.640906	-0.247828	-0.102455	-0.175951	0.0692254	0.639712	0.0255889	-0.151968	-0.469856	-0.523926	0.333628	-0.0636854	-0.366213	-0.591754	0.985661	0.426522	-0.261457	-0.528624	0.4857	0.253481	-0.947615	0.0594769	-0.160761	0.0382769	0.031612	0.198094	0.646385	-0.879133	-0.0262609	0.276396	-0.190057	0.235817	0.319962	0.526372	0.063012	-0.355363	0.198168	-0.512555	0.158951	-1.2567	-0.77472	-0.292744
	Fatty Acid Metabolism (Acyl Choline)	docosahexaenoylcholine	docosahexaenoylcholine	0.890646	0.0522263	-0.226828	-0.0882092	0.638389	0.464158	0.381573	-0.996586	0.000789974	0.535283	0.649093	0.576566	-0.15687	0.360435	0.644265	-0.945798	-1.96368	-0.0696972	0.287886	0.936126	-1.11237	-1.96368	0.43758	-0.0747376	-0.845805	-1.96368	-0.0597797	-1.10721	-1.31933	0.197288	1.30818	0.183413	-0.702915	-0.350022	-0.584122	-0.884431	0.0131577	0.208579	-0.399312	-0.383764	0.0737117	-0.000790598	0.273156	-0.361654	-0.150361	1.37633
	Long Chain Polyunsaturated Fatty Acid (n3 and n6)	docosapentaenoate (n3 DPA; 22:5n3)	docosapentaenoate (n3 DPA; 22:5n3)	-0.191724	0.463277	0.0928439	0.328021	0.684872	-0.377247	0.00590242	-0.26224	0.0707985	0.666218	-0.147488	-0.359403	-0.515612	-0.604462	0.127015	-0.059928	-0.365976	-0.564415	1.47625	0.433365	-0.386814	-0.102757	0.261914	0.432858	-0.744795	-0.137498	0.000566522	-0.000566843	0.163019	0.256243	0.618498	-0.487154	0.0242271	0.302735	-0.274026	0.348728	0.422308	0.650713	0.041728	-0.0570036	0.73153	-0.344762	0.84491	-1.0927	-0.974741	-0.196659
	Long Chain Polyunsaturated Fatty Acid (n3 and n6)	docosapentaenoate (n6 DPA; 22:5n6)	docosapentaenoate (n6 DPA; 22:5n6)	0.290898	0.386291	0.23151	0.456297	0.893926	-0.146243	-0.118512	-0.110679	-0.229448	0.591274	0.147814	-0.14491	-0.664883	-0.499787	0.384235	0.236963	-0.498485	-0.258109	-1.42149	0.658522	-0.12271	-1.42149	0.631965	0.601088	-0.308523	0.0995207	-0.0864609	0.239374	0.0612651	-0.0213614	0.677057	-0.480627	0.0209146	-0.0282527	-0.0998204	0.41492	0.538765	0.773043	0.426492	0.246543	-1.42149	-0.266829	-1.42149	-1.03661	-0.736221	-0.519213
	Fatty Acid Metabolism (Acyl Carnitine, Polyunsaturated)	docosapentaenoylcarnitine (C22:5n3)*	docosapentaenoylcarnitine (C22:5n3)*	-0.793684	0.245028	-0.122454	-0.29541	-0.0643739	-0.793684	-0.793684	-0.221358	-0.0922665	0.374118	-0.496009	-0.238981	0.618936	-0.573376	-0.793684	-0.793684	0.717727	-0.0783799	-0.793684	-0.793684	0.0921119	0.259428	-0.633948	-0.691932	-0.793684	-0.793684	0.0118908	0.907865	1.00125	0.452037	-0.266074	-0.793684	0.780411	0.554748	0.411088	1.31798	-0.00704439	-0.686222	0.552742	-0.793684	-0.793684	-0.793684	0.297479	-0.793684	0.00699511	-0.0622894
	Long Chain Polyunsaturated Fatty Acid (n3 and n6)	docosatrienoate (22:3n3)	docosatrienoate (22:3n3)	0.209801	0.634479	-0.199714	-0.253631	0.78153	-0.0738497	0.092925	-0.814186	-0.319718	0.742491	0.0463649	-0.585469	-0.906286	-0.664506	-0.0126277	0.382633	-0.75129	-1.39541	1.77158	1.44341	-1.39541	-0.533842	0.62438	0.616241	-1.39541	0.973139	0.522447	0.0124702	-0.266316	-0.0521886	0.611309	-0.0774486	-0.415858	-0.303678	-0.301935	0.721275	0.495949	0.741541	1.04237	-1.39541	0.581804	-1.24333	0.15587	-1.39541	-1.39541	-0.208694
	Long Chain Polyunsaturated Fatty Acid (n3 and n6)	docosatrienoate (22:3n6)*	docosatrienoate (22:3n6)*	0.0371206	0.202617	0.345645	0.267432	0.917243	0.0312229	-0.587787	-0.30986	-0.962084	0.527784	-0.278073	-0.326461	-1.49305	0.28634	0.451836	0.307847	-0.765823	0.420525	1.54088	0.730796	0.621602	-0.483949	0.664806	0.787967	-0.62536	-0.0868121	0	-0.47009	-0.385267	-0.806277	0.890403	-0.0746985	-0.523139	-0.226048	-0.335095	0.704181	0.0852726	0.661035	0.994675	1.53993	-0.108215	-2.09366	0.145781	-1.53509	-2.09366	-0.631607
	Fatty Acid, Dicarboxylate	dodecadienoate (12:2)*	dodecadienoate (12:2)*	0.106761	0.314846	0.0215317	-0.508191	0.93078	-0.592456	-0.349295	-0.914611	-0.137968	0.215067	0.225923	-0.702574	-0.0152683	-0.883515	-0.323592	0.732921	0.0704942	-0.0936341	-0.0426519	-0.291504	0.0527667	-0.412251	0.618551	0.170825	-0.819538	0.0919525	0.0150387	0.544959	-0.345626	1.31042	0.427105	-0.277356	0.848438	1.31781	0.80654	0.563115	0.592004	0.205243	-0.346552	0.0271399	-0.199404	0.559017	-0.210381	-1.01738	-0.920536	-0.139731
	Fatty Acid, Dicarboxylate	dodecanedioate (C12-DC)	dodecanedioate (C12-DC)	-0.065022	-0.285352	-0.314965	-0.523126	0.518487	-0.299302	0.0342767	0.262846	-0.304481	0.717518	-0.135977	0.0489308	0.0636426	-0.743554	0.438702	0.183473	0.233566	-0.123105	0.601566	-0.258652	-0.72744	0.281894	-0.629366	0.659421	0.171234	0.598369	0.912764	0.648216	-0.122899	-0.251607	1.27055	1.77564	0.409245	-0.110808	0.339212	0.407638	-1.25575	-0.280824	0.171035	1.45446	0.0800035	-0.58745	-0.48016	-0.149751	-0.0354934	-0.522487
	Fatty Acid, Dicarboxylate	dodecenedioate (C12:1-DC)*	dodecenedioate (C12:1-DC)*	-0.408217	-0.50852	-0.262054	0.226724	-0.354692	-0.647081	-0.509629	0.223974	-0.193149	-0.494065	-0.537367	-0.673404	-0.0579852	-0.506671	-0.384989	-1.11428	-0.00603757	-0.329092	-0.117133	-0.237286	-0.109928	0.0411377	-0.294928	0.203843	0.861185	-0.0473585	-0.0700042	0.415659	0.377859	0.77023	0.177567	0.489324	0.63862	0.169793	0.58849	0.37154	-0.012913	0.392117	0.414166	0.326264	0.107356	0.927052	0.00600133	0.27605	0.206442	0.0601
	Tyrosine Metabolism	dopamine 3-O-sulfate	dopamine 3-O-sulfate	-0.652117	-0.722006	-0.244962	0.0877971	-0.722006	-0.359498	-0.0291059	0.247693	-0.0147366	-0.722006	-0.722006	-0.722006	0.00617874	0.121345	-0.722006	-0.722006	0.00665628	0.399617	-0.722006	-0.690238	-0.722006	0.246906	-0.722006	-0.0900334	0.59364	-0.0402389	-0.722006	-0.0635878	0.0118348	0.165276	-0.722006	-0.722006	0.217962	0.0418752	0.85989	-0.722006	-0.722006	-0.722006	-0.722006	-0.722006	-0.0267789	0.412121	-0.722006	-0.00621716	-0.495323	-0.722006
	Chemical	ectoine	ectoine	0.191527	-0.347509	-0.0628439	0.220112	-0.00185459	-0.0569923	-0.45583	0.49453	-0.627753	-0.730719	-0.237845	-0.0487241	-0.68726	-0.242421	0.174276	0.151567	-0.684701	0.466601	0.329367	-0.214699	0.222365	0.528487	0.124028	-0.0814925	0.60072	0.11732	0.00185116	-0.526762	0.384619	-1.12178	-0.40244	-0.166691	-0.284808	-1.36762	0.979694	0.388042	0.115133	0.270179	0.0522042	0.10435	0.243834	0.385676	-0.0325177	0.459079	-0.0055227	-0.452281
	Fatty Acid, Dicarboxylate	eicosanedioate (C20-DC)	eicosanedioate (C20-DC)	0.00102354	0.401585	-0.00230382	-0.0535033	0.364142	-0.25569	0.51128	0.0921188	-0.28083	-0.00102458	-0.215776	-0.326031	-0.106075	-1.09798	-0.0174029	0.282582	0.323001	-1.15204	-0.34327	0.137948	-0.706722	-0.245368	-0.47535	0.233825	-0.112403	-0.0743039	0.320399	0.233704	0.672375	0.252169	-0.148177	-0.121437	0.00197247	0.140228	0.00554093	0.802025	0.343077	0.30236	1.25984	-0.382773	0.414759	-0.0933079	0.184915	-0.234415	-0.189174	0.26176
	Long Chain Polyunsaturated Fatty Acid (n3 and n6)	eicosapentaenoate (EPA; 20:5n3)	eicosapentaenoate (EPA; 20:5n3)	-0.104764	0.436716	0.514149	0.613204	0.698999	-0.277367	0.154076	-0.00648989	0.310643	0.59919	-0.0885491	-0.332759	-0.0753608	-0.641091	0.104933	-0.206728	-0.00596255	-0.580355	0.664803	0.149368	-0.247344	-0.306103	0.0065	0.372689	-0.614303	-0.359682	0.00497789	0.259659	0.182916	0.551895	0.659804	-0.569555	0.365584	0.69799	-0.00500279	0.101326	0.37337	0.564906	-0.419877	-0.447231	0.377778	-0.125721	0.0562793	-1.01384	-0.655957	-0.378486
	Fatty Acid, Dicarboxylate	eicosenedioate (C20:1-DC)*	eicosenedioate (C20:1-DC)*	-1.06341	-0.426207	-0.938347	-0.556069	-1.06341	-1.06341	-0.674089	-0.090376	-1.06341	-1.06341	-1.06341	-1.06341	0.0117166	-1.06341	-1.06341	-1.06341	0.25768	-1.06341	-1.06341	-1.06341	-1.06341	0.28295	-1.06341	-1.06341	0.0459842	-1.06341	-1.06341	0.151428	0.60509	0.024213	-1.06341	-1.06341	0.657405	0.0696167	-0.081296	0	-1.06341	-1.06341	-0.194807	-1.06341	-1.06341	-1.06341	-1.06341	0.434961	-0.505152	-1.06341
	Long Chain Monounsaturated Fatty Acid	eicosenoate (20:1)	eicosenoate (20:1)	-0.28853	0.0504466	0.123255	-0.0814746	0.710092	-0.613505	-0.12538	-0.314035	0.47212	0.17597	-0.19866	-0.609238	-0.858174	-0.577078	-0.289725	0.00491708	-0.0407009	0.153976	0.718217	-0.00111869	-0.358269	-0.599638	0.635604	0.428745	-0.757341	0.547819	-0.16765	0.25579	-0.250572	-0.0617064	0.298192	-0.318816	0.114104	0.0855886	0.572381	0.501951	0.425193	0.866332	1.07093	0.309495	0.383546	-0.0787028	0.0786679	-1.14008	-1.03918	0.00111744
	Fatty Acid Metabolism (Acyl Carnitine, Monounsaturated)	eicosenoylcarnitine (C20:1)*	eicosenoylcarnitine (C20:1)*	-0.623872	0.283231	-0.487081	-0.844021	0.260144	-0.668915	-0.00644587	-0.379583	0.121352	-0.13745	-0.0271389	-0.343809	0.277262	-0.209145	-0.219429	0.281074	0.29447	0.659831	-0.71826	0.482388	0.0143887	-0.202619	-0.137643	0.238945	-0.843289	-0.567921	0.00640459	0.407031	0.287978	0.142824	-0.0421784	-0.378387	0.437008	0.155034	0.828685	1.15826	0.464563	0.0969602	1.30134	-0.594436	-0.437794	0.467691	0.447494	-0.302108	-0.0743591	0.417768
	Food Component/Plant	enterolactone sulfate	enterolactone sulfate	-0.507706	-0.507706	-0.507706	-0.507706	-0.507706	-0.507706	-0.507706	-0.507706	-0.507706	-0.507706	-0.507706	-0.507706	-0.507706	-0.507706	-0.507706	-0.507706	-0.507706	-0.507706	-0.507706	-0.507706	-0.507706	-0.507706	-0.507706	-0.507706	-0.507706	-0.507706	-0.507706	-0.507706	-0.507706	-0.507706	-0.507706	-0.507706	-0.507706	-0.507706	-0.507706	-0.507706	-0.507706	-0.507706	-0.507706	-0.507706	-0.507706	-0.507706	-0.138006	0.62094	0.121249	-0.164643
	Food Component/Plant	equol glucuronide	equol glucuronide	-0.263086	-0.263086	-0.263086	-0.263086	-0.263086	-0.263086	-0.263086	-0.263086	-0.263086	-0.263086	-0.263086	-0.263086	-0.263086	-0.263086	-0.263086	-0.263086	-0.263086	-0.263086	-0.263086	-0.263086	-0.263086	-0.263086	-0.263086	-0.263086	-0.263086	-0.263086	-0.263086	-0.263086	-0.263086	-0.263086	-0.263086	-0.263086	-0.263086	-0.263086	-0.263086	-0.263086	-0.263086	-0.263086	-0.263086	-0.263086	-0.263086	-0.263086	-0.15875	0.29868	0.0579445	0.554994
	Food Component/Plant	equol sulfate	equol sulfate	-0.286559	-0.286559	-0.286559	-0.286559	-0.286559	-0.286559	-0.286559	-0.286559	-0.286559	-0.286559	-0.286559	-0.286559	-0.286559	-0.286559	-0.286559	-0.286559	-0.286559	-0.286559	-0.286559	-0.286559	-0.286559	-0.286559	-0.286559	-0.286559	-0.286559	-0.286559	-0.286559	-0.286559	-0.286559	-0.286559	-0.286559	-0.286559	-0.286559	-0.286559	-0.286559	-0.286559	-0.286559	-0.286559	-0.286559	-0.286559	-0.286559	-0.286559	0.170044	0.0860868	-0.117704	0.269381
	Food Component/Plant	ergothioneine	ergothioneine	0.140929	-0.0562109	-0.0851545	-0.230373	-0.118879	-0.137101	0.295597	0.0704352	0.263809	0.225227	-0.0790549	0.00307618	-0.128834	-0.221964	-0.201897	0.469954	0.323797	0.131363	0.249255	-0.178061	-0.0195482	0.413396	-0.108875	-0.128351	0.382597	0.131936	0.0765134	-0.00308567	0.144961	-0.311881	0.0412009	-0.145337	-0.0817125	-0.300785	0.110651	0.244666	0.0708681	0.0252065	0.419829	0.71497	-0.019885	0.056654	-0.0758166	0.0996931	-0.190528	-0.511906
	Long Chain Monounsaturated Fatty Acid	erucate (22:1n9)	erucate (22:1n9)	-0.0291993	0.200612	-0.00593596	-0.0884702	0.805433	-0.508224	0.00590094	-0.470588	0.0341581	0.416299	-0.127494	-0.435175	-1.1843	-0.775957	-0.0149692	0.246247	-0.285923	-0.164077	1.05983	0.520436	-0.817536	-0.750889	0.888943	0.492113	-1.16045	1.06559	0.0816153	0.972181	0.156226	-0.67608	0.313932	-0.107137	-0.0311898	-0.547047	0.364388	0.889997	0.625064	1.03861	1.33087	0.528834	0.489359	-0.128098	0.284231	-1.42009	-1.15052	0.376728
	Food Component/Plant	erythritol	erythritol	-0.110485	0.0055596	-0.416893	-0.270728	-0.446472	0.198422	0.116013	-0.0107069	-0.374311	-0.0922475	-0.515077	0.140462	-0.0961383	-0.0618748	0.0132266	0.0039507	-0.137926	0.213291	0.115986	-0.0102282	-0.388986	0.159335	0.148401	0.0361553	0.134058	0.0969176	-0.11565	-0.126061	0.0905014	-0.323623	-0.721766	-0.389764	-0.202429	-0.788119	0.586501	0.31071	0.107971	0.0762062	0.202604	0.0373121	-0.00396637	-0.265873	0.327272	0.177038	-0.464286	0.193686
	Aminosugar Metabolism	erythronate*	erythronate*	-0.084474	0.210647	-0.106924	0.0515972	0.00187401	0.229427	0.162256	0.106107	-0.113496	-0.1559	-0.0163316	-0.010194	-0.0191236	-0.00885121	0.107265	0.0621743	0.118685	0.421011	0.0811298	0.0715844	-0.120921	0.104318	-0.0390398	-0.0391984	-0.0369589	0.188448	-0.0579175	-0.205497	0.32365	0.0244586	-0.227237	-0.366038	-0.0866793	-0.264008	0.53172	0.277422	0.188291	0.071042	-0.00187753	-0.178098	-0.0394266	-0.0294858	0.176682	0.0594692	-0.217469	-0.0146627
	Food Component/Plant	ethyl alpha-glucopyranoside	ethyl alpha-glucopyranoside	0.230315	-0.146196	-0.394534	0.0576817	-0.115012	-0.0626303	0.087836	-0.221071	-0.765747	-0.314118	-0.354188	0.0386541	-1.85291	-0.601129	0.314613	0.116662	-1.85291	-0.237235	0.114871	0.219928	-0.0986294	0.314172	0.130691	0.230961	0.492432	0.132425	-0.0385599	-0.36615	0.144987	-1.85291	0.126422	0.567427	-0.391027	-1.14288	-0.0946941	-0.202789	0.562904	0.112636	0.0371281	0.402249	-0.313375	1.00928	0.0634105	0.263075	-0.526253	-0.0945211
	Food Component/Plant	ethyl beta-glucopyranoside	ethyl beta-glucopyranoside	-0.0354585	-0.661864	-0.126639	0.45249	0.178831	0.197614	-1.00212	0.226929	-0.848605	0.0944293	-0.05828	-0.0445529	-0.0378796	0.0114886	0.202738	0.126456	-0.217051	-0.0661656	0.798009	-0.252826	0.231454	0.707819	0.543998	-0.0869646	0.583768	0.662047	0.411731	0.175845	0.586553	-0.409139	-0.194544	-0.388405	-0.0603008	-0.270265	0.820125	0.494468	0.299139	0.159837	-0.0116222	0.277508	-0.132468	0.732769	-0.341797	0.109411	-0.194925	-0.793624
	Leucine, Isoleucine and Valine Metabolism	ethylmalonate	ethylmalonate	-0.628141	0.145678	0.0676109	-0.4258	-0.179077	0.0882172	-0.225472	0.0996643	0.276641	-0.175871	-0.288073	0.0120426	-0.0121894	0.12624	-0.108742	-0.184882	0.0606971	0.549444	0.611364	-0.184484	-0.0148317	0.519604	0.736349	-0.408218	-0.646575	-0.327768	-0.178197	0.323793	0.563577	0.204949	-0.363382	-0.550571	0.403276	-0.0542901	0.25968	0.198462	-0.0175184	-0.465163	-0.204775	-0.753647	-0.736719	-0.0474507	2.18031	1.13004	1.03014	1.45175
	Food Component/Plant	ferulate	ferulate	-0.982111	-0.248111	-0.0398015	0.80464	-0.880941	0.0230016	-0.656198	1.20878	0.725163	-0.867786	-0.215029	0.448455	0.543552	-0.683586	0.352253	-0.00631566	-0.217609	-0.180617	-0.0543392	-0.147407	0.396842	0.14873	-0.273237	0.405875	1.61491	0.0693823	0.127509	-0.735305	0.0897543	-0.625007	-0.0607093	0.318755	0.394891	-0.465463	0.716237	-0.794941	-0.498713	0.114315	-0.982111	0.440088	0.241363	0.389979	-0.417917	0.410684	-0.0751647	-0.498108
	Food Component/Plant	ferulic acid 4-sulfate	ferulic acid 4-sulfate	-0.873186	0.682504	-0.413528	0.64577	-0.481922	0.0159689	-0.081462	1.15616	0.519279	-0.528863	-0.307098	0.0582749	0.369526	-0.0496492	-0.0730601	0.0200055	0.14983	0.850087	-0.715577	-0.664346	0.300509	0.747538	-0.91554	-0.139302	1.02755	-0.220636	0.265702	-0.50377	0.567899	-0.503973	-0.558592	-0.0594098	-0.016228	-0.434574	0.728995	0.0935427	0.0247366	0.0399818	-0.236688	-0.189692	-0.0306894	0.661616	0.17872	0.814215	0.0544208	-0.99445
	Histidine Metabolism	formiminoglutamate	formiminoglutamate	-0.142471	0.338017	0.334592	0.338532	-0.304987	0.0367475	0.24125	0.865911	0.996861	-0.762318	-0.962002	-0.280754	-0.0609657	-0.19937	-0.193117	-0.381579	-0.367481	1.07717	-0.452773	-0.432783	-0.415317	0.0895661	-0.481478	0.279089	0.752871	-0.593407	-0.0381496	-0.380452	0.378739	-0.0618582	-0.701638	0.45972	0.389035	-0.469718	2.11174	-0.316184	0.0923061	0.337445	-0.207665	-0.323002	0.0440561	0.520553	0.814041	0.51214	-0.384734	1.11425
	Fructose, Mannose and Galactose Metabolism	fructose	fructose	0.0874899	0.466055	0.175925	0.0121609	0.403089	0.330719	0.0637883	-0.080982	-0.479094	-0.466271	0.295464	0.165188	0.331109	0.387303	0.286733	-0.227321	-0.755887	0.0355065	-0.268203	0.377768	-0.0123106	-1.03279	0.104702	-0.311506	-0.723319	-0.733941	-0.140201	-0.590739	-0.189455	0.54648	-0.346013	-0.925311	-0.261802	0.208928	-0.798533	-0.45767	0.17275	0.126933	-0.4894	-1.52307	0.0130023	-0.182997	0.201751	-0.106451	0.129405	0.388503
	Lysine Metabolism	fructosyllysine	fructosyllysine	0.0356751	0.250804	0.0314849	0.47127	0.129596	0.05335	0.167656	0.36853	0.121991	0.0282996	-0.343862	-0.308574	-0.2118	-0.0640058	-0.186174	-0.178294	0.195105	0.221078	0.0206721	-0.292433	-0.0756419	0.430597	-0.0790685	0.153652	0.260654	-0.0305156	-0.182949	-0.282476	0.176426	-0.257248	-0.448634	-0.0496108	-0.487302	-0.403879	0.274111	0.245824	0.530302	0.168574	-0.0173285	0.0170333	0.189502	0.811424	-0.161029	-0.657075	-0.656505	-0.945116
	TCA Cycle	fumarate	fumarate	-0.528696	0.141091	-0.360276	-0.0677832	-0.0243256	0.355753	0.241574	0.429113	-0.0508834	0.24529	0.00993003	-0.329868	-0.0100296	-0.279197	-0.235567	0.412008	0.494191	0.0657036	-0.116599	-0.380032	0.285873	0.495889	-0.117375	-0.163536	0.345351	0.295212	0.159655	0.25959	0.187849	-0.145543	-0.629619	-0.149497	-0.171818	-0.113368	0.109378	0.469363	-0.121419	-0.0432741	0.325338	-0.0372004	0.0374383	0.362368	0.49285	0.265909	-0.13291	-0.246986
	Fructose, Mannose and Galactose Metabolism	galactonate	galactonate	-0.827201	-0.588923	-0.667918	0.0165338	-0.390236	0.0325461	-0.038202	-0.0167323	-0.211908	-0.4907	0.201718	-0.544513	0.794892	-0.0449883	-0.628126	0.536668	0.841435	0.304826	0.10269	0.285562	0.41957	0.815084	-0.606701	0.29984	0.647865	0.525831	0.137515	0.413919	1.15808	0.856827	-0.476063	-0.223407	0.38191	0.0164569	0.904262	0.602425	-0.174872	-0.411945	0.636443	0.0541955	-0.153608	-0.0371347	-0.322861	-0.255648	-0.116075	-0.510942
	Gamma-glutamyl Amino Acid	gamma-glutamyl-alpha-lysine	gamma-glutamyl-alpha-lysine	-0.107223	0.293656	-0.314686	0.000411916	0.135561	0.218164	-0.012984	0.0700129	-0.274615	-0.276054	-0.489731	-0.0546157	-0.185427	-0.0897837	0.182287	-0.187911	-0.152586	0.547705	0.0839477	-0.243668	-0.263158	-0.102149	0.0190903	0.149844	-0.153523	0.0776192	0.0991872	-0.125731	0.127306	-0.201921	-0.294473	-0.284192	-0.0188848	-0.298803	0.692436	0.110977	0.237092	-0.000134783	-0.0951408	-0.308254	0.0295999	0.0445182	0.766315	0.000134765	0.112157	0.750768
	Gamma-glutamyl Amino Acid	gamma-glutamyl-epsilon-lysine	gamma-glutamyl-epsilon-lysine	0.108307	0.62844	-0.431678	0.837189	0.233564	0.808968	0.404518	-0.100308	-0.609286	0.806784	-0.43267	-0.187833	-0.53726	-0.262847	0.250142	-0.460041	-0.385194	-0.0911772	0.212545	0.158221	-1.13969	-0.33614	0.20015	0.411036	-0.0555377	0.697103	0.915178	-0.552733	-0.314689	-0.65179	0.146807	1.23839	-0.289268	-0.617238	0.488745	0.460213	-0.248544	0.234982	-0.0691196	0.467071	-0.324818	0.644404	0.0526149	-1.01084	-0.470377	0.628223
	Gamma-glutamyl Amino Acid	gamma-glutamylalanine	gamma-glutamylalanine	-0.39743	0.0169373	-0.200997	0.304327	-0.320983	0.213087	-0.151754	0.366967	-0.137241	-0.33732	-0.448879	-0.426085	0.380028	-0.0172291	-0.527251	-0.406688	0.333568	0.37413	-0.264795	-0.624532	0.112074	0.434564	-0.637485	-0.292249	0.409999	0.0919085	-0.343776	0.298462	0.380281	0.0200023	-1.06708	1.45259	0.100975	0.100906	0.212614	-0.154699	-0.474178	-0.336635	-0.319695	-0.267507	-0.57419	2.5407	0.869848	0.110702	-0.170555	0.418862
	Gamma-glutamyl Amino Acid	gamma-glutamylcitrulline*	gamma-glutamylcitrulline*	-0.416927	0.271524	0.158495	0.0713559	-0.696495	0.452489	0.10929	0.516814	-0.180644	-0.400878	-0.233051	-0.285569	0.236369	-0.137476	-0.110193	-0.673443	-0.394221	0.107319	-0.549759	0.00370683	0.0962394	0.17744	-0.213199	-0.00372062	0.37569	-0.19869	0.045343	0.0990082	0.71801	0.171762	-0.544922	0.0541491	0.571789	0.168798	0.0803521	-0.285392	-0.669221	-0.170988	-0.489912	-0.827901	-0.203224	0.6744	-0.0543867	-0.452718	-0.560661	0.551997
	Gamma-glutamyl Amino Acid	gamma-glutamylglutamate	gamma-glutamylglutamate	-0.11141	0.252115	-0.602057	-0.307414	0.0176814	0.203277	0.444121	0.123817	-0.261642	-0.445862	-0.143351	-0.227235	0.183506	-0.297017	-0.226487	0.0996307	0.0924377	0.711954	-0.16643	-0.297313	0.449718	0.248081	-0.132934	0.133711	0.0484594	-0.259987	-0.0364054	-0.202106	-0.0179997	-0.154742	-0.236762	-0.531604	-0.179362	-0.0829785	0.277135	-0.0251443	0.214847	0.090635	0.0383477	-0.338761	0.0965985	-0.240381	1.50453	0.298549	0.0359222	1.37671
	Gamma-glutamyl Amino Acid	gamma-glutamylglutamine	gamma-glutamylglutamine	-0.271393	0.050006	-0.0462878	-0.0522429	0.0283461	0.0192146	0.0467296	0.0270983	-0.010432	-0.288244	-0.135235	-0.138905	-0.00887622	-0.156582	-0.0446755	-0.0322309	-0.311945	0.533949	-0.0934515	-0.159868	-0.00830718	0.235171	0.0283213	0.00823874	0.154825	-0.333842	-0.0876255	-0.282549	0.196247	-0.0401348	-0.119033	-0.178036	0.0872769	-0.133306	0.177127	0.241231	-0.144795	0.239981	0.0772417	-0.255819	0.0670637	0.267929	0.95345	0.471599	0.345887	0.954609
	Gamma-glutamyl Amino Acid	gamma-glutamylglycine	gamma-glutamylglycine	-0.105706	-0.0356676	-0.00100951	-0.230134	0.217848	0.253177	0.308653	0.192491	-0.360342	-0.329106	-0.101216	-0.159532	0.0356923	-0.199972	-0.171244	-0.224702	0.106326	0.375536	-0.0513296	-0.230188	0.0481542	0.104932	-0.0185792	-0.1583	-0.0114404	0.14865	-0.211303	-0.31286	0.00100849	0.136372	-0.539352	-0.589167	-0.221175	0.0605901	0.168506	0.00493607	-0.164444	0.0341021	0.0326922	-0.197245	-0.00219573	0.277939	1.04713	0.202189	0.0385928	1.0158
	Gamma-glutamyl Amino Acid	gamma-glutamylhistidine	gamma-glutamylhistidine	-0.33732	0.371393	-0.0512876	0.209584	-0.254182	0.111647	0.0183967	-0.00535683	0.0955276	0.175597	-0.859154	-0.435273	0.262218	0.262436	-0.484094	-0.302512	0.529673	-0.0882058	-0.501861	-0.0904057	-0.369588	0.618026	-0.502071	-0.264677	0.512593	0.0612472	0.0764342	-0.0683616	0.128184	-0.0123583	-0.437799	-0.0798029	0.39116	0.0403675	0.128298	-0.264127	-0.647623	-0.454835	0.00532828	0.131213	-0.753619	0.313621	1.30826	-0.0660316	-0.317173	1.08067
	Gamma-glutamyl Amino Acid	gamma-glutamylisoleucine*	gamma-glutamylisoleucine*	0.014011	0.379794	-0.323333	-0.152846	-0.00843557	0.329673	0.522125	0.0855705	-0.382256	-0.197835	-0.314187	-0.178212	0.0353848	-0.541621	-0.0199047	-0.0228366	0.0231107	-0.0587267	-0.10074	0.127884	-0.211479	0.163846	-0.054269	0.226272	0.132607	0.0218561	0.0855733	-0.0112772	0.25786	-0.240195	-0.381377	-0.159767	-0.0183136	-0.23796	0.299854	0.198758	0.0850801	0.180648	0.00650988	-0.00655254	0.0687487	-0.202422	0.900497	-0.071253	-0.250892	0.886047
	Gamma-glutamyl Amino Acid	gamma-glutamylleucine	gamma-glutamylleucine	-0.0707946	0.311199	-0.164106	-0.0590182	-0.0763601	0.285552	0.462766	0.286603	-0.157971	-0.356165	-0.441364	-0.309538	0.245499	-0.446073	-0.0424731	-0.0866097	0.107883	0.125135	-0.146883	-0.0237862	-0.230454	0.144684	-0.193901	0.18791	0.268469	-0.0354629	0.0321737	0.0429609	0.534282	-0.0122074	-0.5543	-0.205802	0.107684	-0.205337	0.350249	0.210446	0.0120602	0.147956	-0.0503991	-0.058908	0.0358567	-0.0664868	1.04114	0.186024	-0.0407003	1.08011
	Gamma-glutamyl Amino Acid	gamma-glutamylmethionine	gamma-glutamylmethionine	-0.629428	0.311109	0.0115077	0.154205	-0.106442	0.353367	0.170688	0.50591	-0.111024	-0.651214	-0.445437	-0.00554155	0.225716	-0.0287979	-0.00495469	-0.639205	-0.397917	0.646627	-0.328228	-0.409439	0.178501	0.172175	0.171418	-0.146392	-0.00150952	-0.275027	-0.168682	-0.110265	0.602933	0.33928	-0.782796	-0.684966	0.222755	0.00150725	0.521953	0.0408974	-0.22696	-0.0699223	-0.43526	-1.62244	-0.139026	0.417853	1.26919	0.490813	0.377883	1.27137
	Gamma-glutamyl Amino Acid	gamma-glutamylphenylalanine	gamma-glutamylphenylalanine	-0.134976	0.0859946	-0.317773	-0.00869698	-0.435742	0.321676	0.273128	0.182331	-0.0609449	-0.733825	-0.584772	-0.458977	0.155765	-0.338981	-0.14374	-0.104387	0.00390748	0.266942	-0.00760479	0.0202705	-0.0936358	0.1708	-0.187481	0.155457	0.413459	-0.063449	-0.0101177	-0.0039228	0.506808	-0.0416842	-0.636639	-0.347554	0.0398859	-0.359459	0.822489	0.277702	-0.224732	0.117963	-0.115585	-0.138948	0.159377	0.10524	0.737264	0.267979	0.0258602	0.713428
	Gamma-glutamyl Amino Acid	gamma-glutamylserine	gamma-glutamylserine	-0.523017	0.118656	-0.209014	0.11177	-0.198628	0.0944286	-0.191387	0.148725	-0.00443415	-0.288126	-0.397161	0.00441458	0.223327	-0.191782	-0.047305	-0.350842	0.0910224	0.33934	-0.319114	-0.255671	0.0270494	0.0369934	-0.163689	0.0111272	-0.0380367	-0.135867	-0.0823037	0.0225258	0.310027	0.107655	-0.415556	-0.337839	0.0447434	0.00779332	0.212854	-0.212606	-0.111798	-0.290923	-0.191933	-0.605081	-0.337329	0.348005	0.687296	0.171995	0.0585302	0.578719
	Gamma-glutamyl Amino Acid	gamma-glutamylthreonine	gamma-glutamylthreonine	-0.139501	0.157863	-0.217492	-0.0576969	-0.122252	0.146013	-0.0181961	-0.0662053	-0.2463	-0.332755	-0.444976	-0.16304	0.0278285	-0.117984	-0.0239899	-0.288047	0.0910114	0.275038	-0.0568287	-0.145824	0.0619937	0.180982	0.111382	0.0178709	0.186435	0.178535	-0.0500892	0.10785	0.0385408	0.0584714	-0.511651	-0.15912	0.0665156	-0.0833689	0.419275	-0.17544	0.103902	-0.0709769	-0.0935019	-0.263207	-0.051705	0.414527	0.667704	0.0419664	0.0870444	0.884477
	Gamma-glutamyl Amino Acid	gamma-glutamyltryptophan	gamma-glutamyltryptophan	-0.160172	0.0566497	-0.157977	-0.022463	-0.286567	-0.0418703	0.361974	0.307763	-0.00785891	-0.742516	-0.996984	-0.566519	0.264219	-0.0816926	-0.223146	-0.300915	0.0936674	0.765476	-0.0148262	-0.04398	0.0985374	0.00888504	-0.162362	0.174188	0.298952	-0.419663	-0.0358009	0.496123	0.523999	0.205706	-0.539548	-0.278618	0.319393	-0.0213184	0.607471	0.0478089	-0.0532961	-0.189545	-0.255873	0.0853515	-0.195268	0.0563935	1.02486	0.27248	0.00779763	1.09324
	Gamma-glutamyl Amino Acid	gamma-glutamyltyrosine	gamma-glutamyltyrosine	0.134714	0.578964	-0.384693	-0.222709	-0.0869332	0.202615	0.464932	0.0737909	-0.205076	-0.320505	-0.803795	-0.032608	-0.00393604	-0.280372	0.230344	-0.201785	-0.237808	0.566787	0.00392061	0.0667498	-0.143496	0.018677	0.0208644	0.366458	-0.114318	-0.107349	-0.0896983	0.293462	0.304099	0.0097587	-0.569887	-0.417854	0.123755	-0.385033	0.745053	0.183524	0.06052	-0.0469371	-0.065066	-0.240269	0.0247814	-0.136493	1.07449	-0.0471156	-0.073725	1.04308
	Gamma-glutamyl Amino Acid	gamma-glutamylvaline	gamma-glutamylvaline	0.00283541	0.391644	-0.350576	-0.272188	-0.0652675	0.324566	0.569715	0.0718716	-0.435801	-0.264639	-0.385358	-0.27575	0.0205593	-0.589178	-0.0278629	-0.0903143	-0.00284347	0.0919579	-0.218036	0.148071	-0.25234	0.0527549	-0.146674	0.143193	0.0647679	0.0490206	0.0577782	-0.0263519	0.274848	-0.197344	-0.49513	-0.29107	0.0181409	-0.310929	0.388318	0.219312	0.114779	0.107452	0.0455751	-0.0411385	-0.00802199	-0.336853	0.923428	-0.140737	-0.325233	0.988337
	Tocopherol Metabolism	gamma-tocopherol/beta-tocopherol	gamma-tocopherol/beta-tocopherol	-0.297737	0.0607929	0.0744523	0.172363	0.156463	-0.274045	0.182108	0.521676	0.161631	-0.304163	-0.0739086	-0.317721	0.189708	-0.0243437	-0.0395533	0.123209	0.377292	-0.12441	-0.322662	0.000709543	-0.329102	0.119072	-0.809134	0.0292405	-0.155457	-0.606433	-0.0470679	0.207556	0.581122	-0.0812389	-0.582897	-1.42245	0.37066	-0.296637	-0.938552	0.425664	-0.162434	-0.0322576	0.398739	-2.11213	-0.117184	0.45575	0.226829	0.329898	0.21204	-0.000710046
	Food Component/Plant	genistein	genistein	-0.496792	0.331301	-0.360218	0.065699	-0.313189	-0.246752	0.744573	0.0530073	-0.0805209	-0.775346	-0.529997	0.0979152	-0.135228	-0.750827	-0.173307	0.0698081	-0.592824	-0.413462	0.0897285	0.0800279	-0.154768	0.198203	0.111459	-0.0271489	0.251921	-0.282678	-0.0420065	-0.0627585	0.568131	-0.266873	-0.344468	-0.412773	0.473225	-0.517521	0.0849132	0.665285	0.266249	0.0264313	0.0685873	0.166327	-0.175217	0.118876	0.283389	0.149376	-0.29303	-0.102574
	Food Component/Plant	genistein glucuronide*	genistein glucuronide*	-1.21328	-0.377489	-0.621917	0.339556	-0.912056	-0.344866	0.0692288	1.12324	0.403745	-1.55974	-0.575528	-0.420176	0.832756	-0.813962	-0.669205	0.0958902	0.478975	-0.228348	-0.38629	-0.45722	0.446353	0.820186	-0.546161	-0.407946	1.59138	0.0346533	-0.0358974	0.475145	1.7165	-0.147827	-1.16585	0.509565	0.507679	-0.216014	0.777279	0.565822	-1.01286	-0.388435	1.52409	0.137617	-0.727929	0.256548	0.247492	1.02913	0.72347	-0.0636774
	Food Component/Plant	genistein sulfate*	genistein sulfate*	-0.613928	0.15034	-0.32658	0.6663	-0.695488	-0.335064	0.850628	0.853934	0.238565	-0.973093	-0.697464	-0.196267	0.126677	-0.586276	-0.325999	-0.0678391	0.0374816	-0.373983	-0.423532	-0.30267	0.0799975	1.02908	-0.352882	0.159146	1.23594	-0.464865	0.156451	0.579526	1.45045	-0.256877	-0.751194	0.223817	0.774558	-0.464765	0.9224	0.69949	-0.206209	-0.105546	1.38131	0.0330765	-0.0342081	0.578761	-0.288596	0.489974	0.139267	-1.41354
	Tyrosine Metabolism	gentisate	gentisate	-1.1175	0.0135592	-0.434442	0.766347	-1.40033	0.158812	-0.347277	0.55166	0.140207	-0.701713	-1.27644	0.22525	0.354138	-0.0650937	-0.3288	-0.58526	-0.777212	0.660153	0.118861	-0.787346	-0.350266	0.200893	0.262161	-0.517683	0.684444	-0.103836	0.00800988	-0.282913	0.479166	-0.868127	-1.40033	-0.403203	-0.222707	-1.23839	0.926787	-0.51412	-0.115415	0.102063	-0.813868	-1.40033	-0.00807455	0.463788	1.08224	0.82931	1.03862	0.65466
	Food Component/Plant	gluconate	gluconate	-0.130161	0.184577	-0.264909	-0.173939	-0.0817633	-0.0259634	-0.0766949	0.206065	-0.403463	-0.0013749	-0.0159382	-0.085961	0.245816	-0.0938759	0.082967	0.163432	0.273706	0.276993	0.104262	-0.040773	0.0929894	0.00137301	-0.193585	-0.132451	-0.0728943	0.0293291	0.0178586	0.0780511	0.24737	0.17122	-0.0701023	-0.484246	-0.0995062	-0.114228	0.500968	0.188151	0.125012	0.0779737	-0.0543132	-0.145332	-0.190085	-0.317168	0.56835	0.0527439	-0.234034	0.118976
	Glycolysis, Gluconeogenesis, and Pyruvate Metabolism	glucose	glucose	-0.205661	0.282104	0.241832	-0.0567696	0.00187124	0.215756	0.0931073	0.133518	-0.170308	-0.219378	0.13982	0.0382534	-0.00187474	-0.11739	0.138714	0.121631	0.0380048	-0.0195471	-0.172783	0.00323357	0.123158	0.214185	-0.0389036	-0.294011	-0.313561	-0.343021	-0.0675508	-0.238123	0.089883	0.127776	-0.272221	-0.242111	0.0249748	0.0733738	-0.499965	0.160398	0.0829147	0.0603643	-0.232676	-0.709141	-0.253223	0.179876	0.341819	-0.110855	-0.0893457	-0.0168058
	Glycolysis, Gluconeogenesis, and Pyruvate Metabolism	glucose 6-phosphate	glucose 6-phosphate	0.898609	-1.01259	-1.01259	-0.725015	-0.93638	-1.01259	-0.815772	-0.553247	-0.24833	0.701899	-1.01259	-1.01259	-0.473265	-1.01259	-1.01259	0.673667	0.514565	-0.211569	0.362273	-1.01259	-0.884861	0.0976743	-1.01259	-0.69364	-0.108258	0.421714	0.274513	0.264573	-0.594806	-1.01259	0.156879	0.76113	-1.01259	-1.01259	0.707986	0.172999	0.154806	-0.777392	0.742336	2.32035	-1.01259	-1.01259	-0.799087	-0.662923	-1.01259	-1.01259
	Aminosugar Metabolism	glucuronate	glucuronate	-0.278818	0.0450802	-0.184362	-0.177444	-0.355346	0.120237	0.184897	0.125462	0.128207	-0.295545	-0.20579	-0.0303549	0.174527	0.104519	-0.122503	-0.171371	0.00755414	0.00526808	-0.216543	-0.146829	0.0103343	0.265532	-0.148716	-0.250673	0.289117	-0.00529598	-0.293512	-0.135355	0.12577	0.0242647	-0.283725	-0.174759	-0.16015	0.0905705	0.306372	-0.110905	-0.354149	-0.173295	0.076531	-0.166013	-0.359855	0.0093202	0.774026	0.148128	0.178879	1.15513
	Partially Characterized Molecules	glucuronide of C14H22O4 (1)*	glucuronide of C14H22O4 (1)*	-0.95134	-0.0566332	-0.127094	-0.218125	-0.566986	-0.199429	0.0865299	0.285634	1.0907	-0.796112	-0.41084	0	0.724093	-0.766694	-0.486146	-0.0738154	0.775247	-1.69637	-0.304257	0.0267403	0.794129	-0.148306	-0.702169	-0.617331	-0.194085	-0.173889	-0.802647	1.5302	0.930976	0.56235	-0.26821	-0.867264	0.67863	1.08863	0.396707	0.00315791	-1.69637	-0.526989	0.947938	0.384629	-0.573848	0.274782	1.05618	1.68769	1.63107	1.06215
	Glutamate Metabolism	glutamate	glutamate	0.0871219	0.074671	-0.270558	-0.154073	0.0109065	-0.125055	0.39663	-0.252861	-0.0431077	0.227026	0.005494	0.0194953	-0.105695	-0.665066	-0.232526	0.378954	0.131405	-0.126629	-0.068982	-0.0559843	-0.281443	-0.0442339	-0.00552435	0.199698	0.0180348	0.437548	0.208637	0.193547	-0.329096	-0.313313	0.107159	0.345532	-0.398656	-0.280422	-0.0583028	0.0273232	0.313054	-0.14048	0.0766682	0.315395	0.0464952	-0.0645564	0.842494	-0.0696576	-0.210891	0.415748
	Glutamate Metabolism	glutamine	glutamine	-0.215137	0.0842729	0.0788443	0.0447929	0.0324158	-0.0041498	-0.0698747	0.0697538	0.112213	0.176291	0.0312502	-0.107293	-0.117777	-0.181175	-0.058094	0.0188796	-0.0494062	-0.0461114	-0.14233	-0.0245506	-0.189064	0.154529	-0.04351	-0.0579451	0.0460878	-0.0500439	0.126733	-0.336628	0.0809898	-0.101158	-0.11576	0.144317	0.00413265	-0.241241	-0.185369	0.199255	-0.116424	0.126273	0.085062	-0.0938674	0.0584363	0.273019	0.112653	0.127603	-0.0273434	-0.0249827
	Partially Characterized Molecules	glutamine_degradant*	glutamine_degradant*	0.220455	-0.562823	0.341242	-0.32368	0.0395395	-0.0430904	-0.180102	0.252502	-0.571926	0.0078595	-0.111731	-0.377666	-0.595493	-0.458136	0.247753	0.00601587	-0.41319	-0.154565	0.46177	-0.361208	0.0276399	0.617614	0.115533	-0.286631	0.44296	-0.153195	0.203365	0.879203	1.91139	-0.532088	0.286719	0.124829	1.09973	-0.643883	0.177604	0.201851	-0.164933	-0.0889597	-0.165448	0.191943	-0.00553047	0.104801	0.00550005	0.152309	-0.107765	-0.207484
	Fatty Acid, Dicarboxylate	glutarate (C5-DC)	glutarate (C5-DC)	-0.478236	0.408164	0.0104613	-0.159852	0.129919	0.384718	0.148343	0.640554	0.0449963	-0.536112	-0.418065	-0.294891	0.0758765	0.135987	-0.197143	-0.0257507	-0.237028	0.551596	-0.206203	-0.242624	0.0905807	0.144159	-0.117257	-0.434266	-0.148167	-0.432504	-0.0105719	-0.929644	0.53673	0.225355	-0.294933	-0.0898212	0.215263	-0.661144	0.195845	0.0658421	0.135686	0.063169	-0.34205	-0.62026	-0.510725	0.062122	0.253459	0.121433	-0.547449	-0.104995
	Lysine Metabolism	glutarylcarnitine (C5-DC)	glutarylcarnitine (C5-DC)	-0.373445	0.27307	0.00192169	-0.120594	0.00779561	0.074835	-0.378255	0.619061	-0.763875	-0.285485	-0.278443	-0.162162	0.491003	0.221052	0.0319168	0.113282	0.613707	0.716609	-0.135856	-0.380308	0.0341554	0.63897	0.0123808	-0.642578	-0.104422	-0.00192539	-0.245282	-0.733492	0.523684	0.53486	-0.472172	-0.453438	0.195198	0.271465	0.68765	0.143836	-0.337161	-0.594726	0.153412	-1.31791	-0.993761	0.310481	-0.633176	-1.31791	-1.31791	-1.31791
	Glutathione Metabolism	glutathione, oxidized (GSSG)	glutathione, oxidized (GSSG)	0.00420767	-0.0424505	0.274193	-0.110097	-0.261059	0.131603	0.0690302	-0.00422545	-0.376525	-0.231507	-0.421432	-0.436581	-0.135394	0.119256	-0.446934	0.149375	0.147954	0.576572	-0.322849	-0.0827088	0.0521499	0.373585	-0.482236	-0.996299	0.566422	0.199811	-0.599329	-0.541694	0.216556	-0.4923	-0.942453	0.738422	0.0306252	0.177706	0.249547	-0.0881496	-0.150595	-0.802	0.00651536	0.64919	-1.63847	0.394783	1.29474	-0.814927	-0.930115	1.17255
	Glycolysis, Gluconeogenesis, and Pyruvate Metabolism	glycerate	glycerate	-0.281904	0.26004	-0.0792435	0.0846359	0.0279423	-0.00463709	-0.202692	0.169269	0.224739	-0.131612	-0.236092	-0.121367	0.159464	-0.0150084	-0.0432045	-0.0903967	0.12368	0.49206	-0.101608	-0.250296	0.000754684	0.339873	-0.0930382	-0.131846	0.206359	0.00814775	-0.0551197	-0.00705605	0.393084	0.220089	-0.163138	-0.353607	0.0796265	-0.0172947	0.376659	0.170963	0.048759	-0.013343	-0.102241	-0.0926856	-0.0733763	0.249461	0.332228	0.248414	0.0741845	-0.000755254
	Glycerolipid Metabolism	glycerol	glycerol	-0.2768	0.411279	0.0777022	-0.121573	0.185175	-0.149526	0.00151809	0.10933	0.101556	0.175145	-0.255831	-0.226013	-0.0742322	-0.0872765	-0.0135275	-0.00853228	0.379669	0.176497	0.0741197	-0.450536	0.038038	0.394521	0.0145071	-0.277188	-0.318094	-0.0015204	-0.0209522	0.204948	0.449864	0.254981	-0.0850889	-0.168792	0.0313318	0.157223	0.18655	0.713019	0.0369249	-0.0587785	0.46674	-0.0582609	-0.202012	0.0869673	0.307658	-0.06698	-0.0199964	-0.332268
	Glycerolipid Metabolism	glycerol 3-phosphate	glycerol 3-phosphate	-0.199604	0.482834	-0.209539	-0.142893	0.0303001	0.134726	0.228049	0.334367	0.0995266	-0.222232	-0.316714	-0.265789	-0.0964732	-0.125834	-0.00521418	0.00518713	0.016913	0.507201	-0.307555	-0.17946	-0.304197	-0.0776536	-0.294508	-0.0527604	-0.199393	0.00727593	0.136234	-0.335585	0.378013	-0.0742648	-0.529438	0.368598	-0.26098	-0.248689	0.308557	0.270546	0.0338095	0.0605861	0.12609	0.022127	-0.0405815	0.301868	1.16953	-0.140058	-0.576753	1.05401
	Phospholipid Metabolism	glycerophosphoethanolamine	glycerophosphoethanolamine	0.341899	-0.169738	0.369752	0.212881	0.463515	0.128029	0.221589	0.183391	-0.0513921	0.296061	0.416788	0.103194	-0.263586	-0.120929	0.456329	0.151874	-0.0615012	-0.120698	0.279386	0.296563	-0.00731918	-0.211109	-0.0137778	0.0603923	0.206281	0.0413588	0.0814864	-0.242092	-0.516383	-0.411496	0.769868	-0.0330098	-0.062991	-0.346358	-0.235851	-0.337193	0.177586	0.114825	0.00536604	0.52659	0.0476468	-0.20926	-0.382081	-0.506356	-0.501651	-0.155745
	Glycerolipid Metabolism	glycerophosphoglycerol	glycerophosphoglycerol	-0.213214	0.0801549	0.258416	0.236491	-0.0344041	-0.114475	0.0604333	0.512774	0.393701	-0.371362	-0.193301	-0.337086	0.0132534	0.0567653	-0.141607	-0.218462	-0.199668	0.553156	-0.0343524	-0.250118	-0.30114	-0.110469	-0.260089	-0.290478	0.00562949	0.273553	0.0240164	-0.0620832	0.720565	-0.0772956	-0.623791	-0.154207	-0.00102383	-0.536513	0.589418	0.00102278	0.207934	0.207022	0.270009	-0.128673	-0.0779234	0.0254086	1.01649	0.335423	-0.00409676	0.646644
	Phospholipid Metabolism	glycerophosphoinositol*	glycerophosphoinositol*	-0.760274	-0.760274	0.457344	0.190735	0.27788	0.725042	0.392307	0.0568202	-0.101439	-0.225708	0.390724	-0.0330576	-0.760274	-0.760274	0.523158	-0.491145	-0.760274	-0.760274	-0.760274	0.0826794	-0.164933	-0.760274	0.101548	0	-0.760274	-0.760274	-0.348003	-0.760274	-0.760274	-0.468539	0.751248	-0.0841627	-0.222646	-0.760274	-0.760274	-0.760274	-0.760274	-0.760274	-0.760274	-0.760274	-0.131945	-0.760274	-0.760274	-0.760274	-0.760274	0.262894
	Phospholipid Metabolism	glycerophosphorylcholine (GPC)	glycerophosphorylcholine (GPC)	-0.0879971	0.00392836	0.115429	0.0856059	0.203113	0.000212416	0.104758	0.219749	-0.000212461	-0.16698	0.113371	-0.0469663	0.165606	-0.0881665	0.0977343	0.0608203	-0.0208495	-0.0949685	-0.265755	0.0628922	0.0640209	0.144677	-0.197509	-0.0165573	0.0449826	-0.0946488	0.0790365	-0.0625782	-0.116358	-0.132597	0.205667	0.00745166	0.0994793	-0.0329776	-0.18716	-0.0888992	-0.101575	0.0791354	0.0738116	0.0550969	-0.068457	0.248853	-0.0423334	-0.144045	-0.14368	-0.0365487
	Phospholipid Metabolism	glycerophosphoserine*	glycerophosphoserine*	0.149078	-0.0551173	-0.108885	-0.140397	0.0121517	-0.00489185	-0.0472142	0.241612	-0.344521	0.269413	-0.103732	-0.145641	-0.122012	0.168386	0.378021	-0.0836391	0.118769	0.402913	0.068809	-0.0287728	-0.229389	0.426298	-0.0503602	-0.19199	0.521656	0.174927	0.144857	0.00402019	-0.0297346	-0.312832	0.215743	0.193544	-0.0161038	-0.206596	0.378721	0.200723	0.0160234	-0.176764	0.0508824	0.688507	-0.142565	-0.00403642	0.141012	-0.0265097	-0.19655	-0.0442962
	Glycine, Serine and Threonine Metabolism	glycine	glycine	0.0130349	-0.308349	0.147954	-0.163577	0.37746	-0.00553689	0.201048	0.150957	-0.244181	0.0378105	0.130867	-0.0386126	-0.230134	-0.336919	-0.0956218	-0.0149138	0.05757	-0.196619	0.0331583	-0.221494	-0.196679	0.0726793	0.185846	-0.106562	-0.0449421	0.286215	-0.12091	-0.305129	-0.348319	-0.016824	-0.230039	-0.182381	-0.390342	0.0330406	-0.214209	0.0055064	0.0168613	0.119653	0.0763267	0.0271221	0.140512	0.33298	0.245353	0.0852759	0.0485728	-0.0409321
	Partially Characterized Molecules	glycine conjugate of C6H10O2 (2)*	glycine conjugate of C6H10O2 (2)*	0.000494636	0.245987	-0.591547	-1.03101	0.169633	0.680372	0.616077	-0.202016	-0.909416	0.516998	0.312012	-0.483076	-0.779897	0.726754	-0.0566163	0.525637	0.122592	0.562407	0.283267	-0.00049488	-0.510971	-0.107646	0.275045	0.0183055	-0.851089	0.562168	0.343412	-0.18434	-0.974624	-0.136753	-0.591138	-0.739987	-0.937753	-0.629913	-0.410538	1.29234	0.0123214	0.341995	0.602903	-0.164607	0.341686	-0.934065	0.638771	0.234088	-0.342095	0.253684
	Partially Characterized Molecules	glycine conjugate of C6H10O2 (3)*	glycine conjugate of C6H10O2 (3)*	0.375321	-0.00617449	-0.245345	-0.458717	0.927565	0.288976	0.381021	-0.453493	-0.682455	0.347095	0.361214	-0.0602479	-0.339114	-0.479661	-0.058845	0.582275	0.157905	-0.107107	-0.00177305	-0.0239346	-0.831998	-1.56756	0.333371	-0.144807	-1.56756	0	0.33967	-0.201743	-0.823451	0.429702	0.424576	-0.188876	-0.294991	0.397406	-0.241765	0.870521	0.204405	0.499648	0.827959	-0.45277	0.408609	-0.210326	1.328	0.213619	-0.141787	1.21509
	Food Component/Plant	glycitein sulfate (2)	glycitein sulfate (2)	-0.913651	-0.375978	-0.0432335	0.798889	-1.12108	-0.71279	1.08789	1.02478	0.823366	-1.18593	-0.740169	0.0165656	0.470911	-0.0168446	-0.370756	0.149546	0.370268	0.430437	-1.01218	-0.859181	0.223328	1.20254	-1.19996	-0.134932	1.24832	-0.380362	-0.149007	0.784889	1.50178	0.141747	-0.882635	0.0185458	0.977471	-0.133659	1.37061	0.483126	-0.217284	-0.368241	0.37463	-0.154262	-0.47119	1.13263	-0.62445	0.444539	0.350926	-1.09591
	Primary Bile Acid Metabolism	glyco-beta-muricholate**	glyco-beta-muricholate**	-2.13925	-2.13925	-2.13925	-2.13925	-2.13925	-1.68008	-2.13925	-1.10404	-2.13925	-2.13925	-2.13925	-2.13925	0.997797	-2.13925	-2.13925	-2.13925	0.865168	-2.13925	-2.13925	-1.59483	-1.55049	-0.632542	-2.13925	-2.13925	0.678616	-1.48182	-2.13925	-0.349852	0.258671	1.36909	-2.13925	0.790301	-1.06854	1.14582	0.710095	-2.13925	-2.13925	-2.13925	0.940381	-2.13925	-2.13925	-2.13925	-2.13925	-2.13925	-2.13925	-2.13925
	Primary Bile Acid Metabolism	glycocholate	glycocholate	-2.27979	-2.27979	-2.27979	-2.27979	-2.27979	-1.40004	-2.27979	-2.27979	-2.27979	-2.27979	-1.9731	-2.27979	1.15157	-1.29031	-2.27979	-1.23511	1.01834	-2.19815	-2.27979	-0.801577	-0.0551663	0	-0.70471	-2.27979	0.73307	0.150702	-2.27979	0.59776	0.683882	1.49188	-2.27979	-2.27979	0.566586	1.6601	0.561806	-1.22391	-2.27979	-2.27979	0.761398	-2.27979	-2.27979	-2.27979	-2.27979	-2.27979	-2.27979	-2.27979
	Chemical	glycolate (hydroxyacetate)	glycolate (hydroxyacetate)	-0.246917	-0.103905	0.00320096	-0.495193	-0.0956112	-0.0673712	0.67017	0.11112	-0.00319231	-0.699352	-0.207964	-0.210162	0.0634892	-0.446591	-0.281191	0.0521549	0.531547	0.318309	-0.299515	0.214541	-0.314076	-0.807641	-0.181156	0.198879	-0.69978	0.247968	-0.0703322	-0.0382181	0.16525	0.586352	0.00318215	-1.72926	0.262473	0.342176	0.658042	-0.305941	0.214302	0.415663	0.211911	-1.30623	0.239714	-1.83676	0.450042	0.00990369	-0.192008	0.841079
	Hexosylceramides (HCER)	glycosyl ceramide (d16:1/24:1, d18:1/22:1)*	glycosyl ceramide (d16:1/24:1, d18:1/22:1)*	-0.650546	-0.501953	0	-1.00943	0.267457	0.352419	-0.822192	-0.127692	-0.532135	0.174518	0.251485	-0.180794	-1.00943	0.288625	0.381347	0.681889	-1.00943	0.843889	0.585744	0.539483	-0.548495	-1.00943	0.585238	-1.00943	-1.00943	0.142712	0.292402	-0.867819	-0.890993	-1.00943	-0.0712756	-0.410826	-0.244572	-0.964926	0.212971	0.939269	-1.00943	-0.18784	0.447502	0.650776	-0.94859	0.0168598	0.636742	-1.00943	-0.979074	-1.00943
	Hexosylceramides (HCER)	glycosyl ceramide (d18:1/20:0, d16:1/22:0)*	glycosyl ceramide (d18:1/20:0, d16:1/22:0)*	-0.167778	-0.215476	0.356856	0.145323	0.342644	-0.192857	-0.339982	0.142382	0.411707	-0.000165198	-0.270668	0.172293	-0.0247352	0.787664	0.345051	-0.324158	-0.258373	1.16301	-0.280982	-0.384235	-0.35279	-0.344551	0.255804	0.0355646	-0.110706	-0.3085	0.147774	-0.293549	-0.401446	0.00025466	-0.042571	-0.25155	0.14572	0.132639	0.400552	-0.434968	0.027296	0.00016517	-0.664965	-0.376437	-0.0950004	0.839849	0.33577	0.178423	0.491328	-0.288396
	Hexosylceramides (HCER)	glycosyl ceramide (d18:1/23:1, d17:1/24:1)*	glycosyl ceramide (d18:1/23:1, d17:1/24:1)*	-0.831527	-0.831527	0	-0.831527	-0.831527	0.339999	-0.831527	-0.831527	-0.203791	-0.831527	-0.304532	-0.119828	-0.831527	0.689237	-0.831527	0.139113	-0.831527	0.297858	-0.831527	-0.0202009	-0.457944	-0.831527	0.729695	-0.831527	-0.831527	-0.831527	-0.0395311	-0.831527	0.335408	-0.831527	-0.831527	-0.831527	-0.831527	-0.831527	0.571931	-0.147551	-0.831527	-0.831527	-0.831527	-0.831527	-0.831527	-0.831527	-0.831527	-0.831527	-0.831527	-0.831527
	Hexosylceramides (HCER)	glycosyl ceramide (d18:2/24:1, d18:1/24:2)*	glycosyl ceramide (d18:2/24:1, d18:1/24:2)*	-0.431077	-0.265616	0.217696	0.0945671	0.278086	0.274879	-0.603145	-0.207543	-0.0139838	0.013791	0.14259	0.0278065	-0.580443	0.633022	0.207086	0.0779243	-0.642596	1.28442	0.578866	0.12366	-0.388056	-0.958432	0.680713	-0.0549724	-0.212763	0.0388903	0.254744	-0.514027	-0.0759104	-0.452827	-0.150544	-0.669481	-0.0518377	-0.193871	0.533435	0.287413	0.0281391	0.163525	0.0178283	0.103538	-0.507193	-0.381552	-0.050798	-0.220278	0.232273	-0.602528
	Hexosylceramides (HCER)	glycosyl-N-behenoyl-sphingadienine (d18:2/22:0)*	glycosyl-N-behenoyl-sphingadienine (d18:2/22:0)*	0.542097	0.253662	-0.814183	-1.93318	1.00141	0.0768884	0.16185	-1.40329	-0.256962	0.670254	-0.0443067	0.400939	-1.93318	-0.118899	0.609328	0.18534	-1.93318	-0.113913	0	-0.0539033	-1.93318	-1.93318	0.644678	0.802586	-1.93318	-0.111314	0.544269	-1.93318	-0.90144	-1.93318	0.240079	0.352041	-1.50364	-1.70394	-0.884217	-0.437333	0.883637	0.689435	-0.567746	-0.147544	0.460779	-1.93318	0.441314	-0.218017	-0.1669	-1.93318
	Hexosylceramides (HCER)	glycosyl-N-behenoyl-sphingosine (d18:1/22:0)*	glycosyl-N-behenoyl-sphingosine (d18:1/22:0)*	0.436938	0.296514	-1.4235	-0.0519271	0.868561	0.0240152	-1.37354	-0.23738	-0.0620451	0.577266	-0.0246061	0.568963	-0.660587	0.499284	0.888126	0.17127	-0.828269	0.73609	0.276607	-0.048199	-0.619468	-0.663173	0.560546	0.431081	-0.356008	-0.163842	0.329043	-0.881882	-0.544843	-1.68466	0.430116	-1.25812	-0.476934	-0.555711	0.0937149	0.0887596	0.54318	0.478094	-0.0413375	0.0486525	0.35125	-0.591067	0.704297	-0.186883	0.0807916	-0.15548
	Hexosylceramides (HCER)	glycosyl-N-nervonoyl-sphingosine (d18:1/24:1)*	glycosyl-N-nervonoyl-sphingosine (d18:1/24:1)*	-0.247924	-0.488807	0.32606	0.211513	0.327148	0.0493222	-0.501488	0.08074	0.0581194	-0.120889	0.0173444	-0.0541399	-0.382807	1.04127	0.184081	0.0436733	-0.36145	1.1575	0.446649	0.0869458	-0.114288	-0.360561	0.648468	-0.1832	-0.228632	0.0336044	0.064519	-0.383448	-0.0176506	-0.179685	-0.177974	-0.214266	-0.0202312	-0.0326767	0.546297	0.292724	-0.205059	-0.0338487	-0.154175	0.043227	-0.41711	0.214311	0.027302	0.128105	0.417158	-0.546052
	Hexosylceramides (HCER)	glycosyl-N-palmitoyl-sphingosine (d18:1/16:0)	glycosyl-N-palmitoyl-sphingosine (d18:1/16:0)	-0.114048	-0.224791	0.337142	0.304574	0.183008	-0.0249248	-0.0285374	0.336272	0.319164	0.0260667	-0.113073	-0.108804	-0.120997	1.02652	0.244853	-0.206127	-0.0600878	1.28328	0.205943	-0.263484	-0.0608959	0.106381	0.166357	-0.165771	0.0124851	-0.168295	-0.012643	-0.262783	0.169382	0.168553	-0.0796005	-0.181769	0.395875	0.20282	0.796837	-0.135678	-0.196548	-0.0212028	-0.55866	-0.31898	-0.159114	0.243343	0.101009	0.236688	0.543528	-0.122138
	Hexosylceramides (HCER)	glycosyl-N-stearoyl-sphingosine (d18:1/18:0)	glycosyl-N-stearoyl-sphingosine (d18:1/18:0)	-0.964707	-0.605689	0.502837	0.527696	-0.0461549	-0.604095	-0.964707	0.437987	0.660476	-0.333339	-0.964707	-0.158292	-0.118355	1.27629	-0.270667	-0.964707	0.0585467	2.10708	0.0441183	-0.964707	-0.177493	-0.964707	-0.233107	-0.453074	0.0989385	-0.964707	-0.527152	-0.093767	0.267503	0.163622	-0.32934	-0.964707	0.40352	0.337961	1.44145	-0.658902	-0.964707	-0.682337	-0.964707	-0.964707	-0.964707	-0.964707	-0.376801	0.616733	1.33411	-0.964707
	Dipeptide	glycylvaline	glycylvaline	0.444705	0.138469	0.0331608	-0.140747	-0.0442328	-0.117976	0.338127	0.244722	-0.60887	-0.705176	0.0109208	-0.603282	-0.440789	0.217354	0.0368037	-0.184092	-0.100557	1.2639	-0.406713	0.59804	-0.0525984	0.170393	-0.0374879	0.497592	0.176206	-0.0150021	-0.0454198	-0.705176	-0.246326	-0.15868	-0.705176	-0.705176	-0.36512	-0.705176	0.302166	0.515191	0.383624	-0.0110414	0.0650192	-0.168994	0.409426	-0.0678752	0.575686	0.446973	0.176362	-0.0852825
	Benzoate Metabolism	guaiacol sulfate	guaiacol sulfate	-1.4072	-1.4072	-0.583073	2.59659	-1.01042	0.421532	-0.251257	1.14923	0.668241	-0.287419	-1.4072	-0.38938	0.684936	0.0141547	-0.336574	-0.49047	-0.00286732	1.00049	-0.189107	-1.25582	-0.490213	0	-0.505703	-0.946497	0.975019	0.47532	0.663185	-0.160199	1.01381	-0.47924	-1.4072	-0.128054	0.293878	-0.720213	1.46588	-0.0115189	1.83523	-0.363169	-0.689405	-1.4072	0.00447888	-1.4072	1.73571	2.21291	2.12354	1.94845
	Creatine Metabolism	guanidinoacetate	guanidinoacetate	0.126637	-0.134893	0.270988	0.267166	0.306481	0.169089	0.471041	-0.145185	-0.653587	0.78868	0.338598	0.0218496	-0.151621	-0.102079	-0.344826	0.280573	0.360318	-0.551586	-0.671687	-0.12231	-0.275667	0.551725	-0.0155058	0.0152691	0.867009	0.0885752	0.32279	0.392086	-0.25758	-0.215793	0.114616	1.92946	-0.266256	-0.109973	-0.933948	0.0789125	-0.151403	-0.125498	0.372911	1.26556	-0.0651145	2.26226	0.204107	-0.323817	-0.305188	-0.360121
	Guanidino and Acetamido Metabolism	guanidinosuccinate	guanidinosuccinate	-0.735693	-0.167919	0.67332	0.392244	0.211986	-0.0825299	0.811231	0.991781	0.242352	0.0760929	-0.151262	-0.952081	0.0844564	0.00468857	-0.784351	-0.328095	0.0005046	0.625961	-1.10219	-0.590556	-0.418737	0.192488	-0.212798	-0.457953	-0.365857	-0.406874	0.26835	-0.831764	0.13343	-0.000504855	-1.01084	0.27672	-0.0348933	0.0376779	0.599405	-0.362458	-0.321921	0.313671	0.249879	-0.503485	-0.715097	0.562758	0.614682	0.102746	-0.6825	0.297462
	Purine Metabolism, Guanine containing	guanosine	guanosine	-1.72633	0.40602	1.59717	0.946137	0.490701	-0.330053	0	-0.487538	-1.23544	-0.204513	-0.12652	0.756042	0.368705	-1.76753	0.551832	-0.152979	0.280797	0.347656	0.535622	-0.730518	0.741234	0.279105	-0.00593299	1.08995	-0.860091	0.564564	0.947931	1.30849	0.58706	0.413644	1.19671	0.464842	0.524976	-0.26501	0.96121	-0.697854	-1.22942	-0.374111	-1.76753	-0.117987	-0.937559	-1.76753	-0.0630667	-1.48315	-1.76753	-0.0262799
	Purine Metabolism, Guanine containing	guanosine 5'-monophosphate (5'-GMP)	guanosine 5'-monophosphate (5'-GMP)	1.54483	-0.429298	-0.675965	0.562331	0.625246	-0.591417	0.292398	-2.98927	-2.98927	1.42075	-0.544073	0.96406	-0.147696	-2.0932	0.103434	0.462071	0.157291	0.931092	0.282463	0.0121079	-1.53195	-1.39625	-0.467306	-0.186671	-2.98927	1.69319	0.592959	-0.184873	0	-0.223824	-0.387897	1.22512	-1.98907	-2.98927	-1.86598	1.37829	0.612095	0.966287	1.55163	1.37845	-0.45	-1.57845	-0.11175	-1.38868	-2.98927	-0.11528
	Ascorbate and Aldarate Metabolism	gulonate*	gulonate*	-0.162146	0.610721	-0.404032	-0.34693	-0.00637969	0.55243	-0.0570572	0.0391615	-0.222944	-0.475497	0.125987	-0.0731169	0.122659	0.029471	-0.288287	0.0848997	0.129409	0.223672	-0.144073	0.00633924	0.0925247	0.323976	0.123302	-0.448945	-0.296013	0.285971	-0.167461	-0.0257756	0.303656	0.166631	-0.970306	-0.441671	-0.535014	-0.221231	-0.0159579	0.265523	-0.122055	0.0175111	0.265052	-0.549744	-0.123922	-0.367762	1.42946	0.0742555	-0.323355	1.47959
	Hemoglobin and Porphyrin Metabolism	heme	heme	0.490612	-0.91221	-0.1609	-0.110492	0.101806	-0.0497733	0.0361259	-0.216679	-0.218574	0.490621	-0.111268	-0.0907241	-0.300232	-0.201336	-0.00833799	0.451324	0.531721	0.0527008	0.523811	0.044848	0.0518614	0.40198	-0.144819	0.124775	0.675293	0.104072	0.0263532	0.13809	-0.157594	-0.76614	0.230061	0.612778	-0.156752	0.00826904	0.161796	-0.143851	0.431199	-0.0482073	0.29819	1.18425	-0.0976517	0.358121	-1.00381	-0.601717	-0.556269	-1.11212
	Long Chain Polyunsaturated Fatty Acid (n3 and n6)	heneicosapentaenoate (21:5n3)	heneicosapentaenoate (21:5n3)	-0.0225174	0.355593	0.146061	0.279031	0.770266	-0.395469	-0.119076	-0.160026	-0.0821769	0.680604	0.0524138	-0.139297	-0.49337	-0.361512	0.384325	0.0182794	-0.144551	-0.606232	1.20089	0.367845	-0.0541331	-0.358562	0.324884	0.524644	-0.803901	0.144154	-0.0103609	0.165393	-0.159512	0.303193	0.660191	-0.890478	0.0390109	0.392487	-0.130051	0.350771	0.412666	0.51773	0.0994611	-0.143781	0.455363	-0.481926	0.0102547	-1.45745	-0.804117	-0.607172
	Fatty Acid, Dicarboxylate	heptadecanedioate (C17-DC)	heptadecanedioate (C17-DC)	-0.264696	0.17688	-0.286094	0.124844	0.0700662	-0.695484	0.229091	0.201976	-0.181483	0.0204847	-0.342901	-0.470448	0.144834	-0.750944	-0.188123	-0.0218465	0.733913	-0.584215	-0.433327	-0.420259	-0.60908	0.240081	-0.517823	-0.269618	-0.145476	0.0843364	0.23244	0.131803	0.602581	0.57415	-0.309368	-0.203343	0.25385	0.0352194	0.370459	1.01272	0.0658304	0.0780182	0.827725	-0.366657	-0.0553067	-0.206502	0.130634	-0.0209131	0.0274333	0.156142
	Medium Chain Fatty Acid	heptanoate (7:0)	heptanoate (7:0)	0.229153	-0.504896	-0.427079	-0.0914576	0.269601	-0.486851	-0.277469	-0.0219086	0.00130442	0.181063	-0.53766	-0.428892	0.179335	-0.297589	0.0216972	-0.290475	0.0518517	-0.0147302	-0.0142649	-0.512376	-0.368696	0.0870782	-0.514625	-0.00130613	0.413067	0.230051	0.261252	0.0546542	-0.215995	-0.0588513	0.455599	1.20211	0.0937544	-0.24139	0.396984	0.0691253	-0.609055	-0.462564	-0.225171	0.679472	-0.242626	0.187033	0.49772	0.713714	0.682948	-0.287925
	Fatty Acid Metabolism (Acyl Glycine)	heptanoyl glycine	heptanoyl glycine	0.12239	0.795135	-0.123334	-0.315406	0.508884	1.19019	1.26903	0.090419	-0.175642	-0.388327	0.273391	-0.0436575	-0.52535	-0.809081	-0.329287	0.376906	0.317854	-0.600046	-0.815987	-0.0063573	0.0580387	-0.356509	0.00631714	-0.914538	-1.31963	0.225665	0.481352	-2.01504	-0.272117	-0.391511	-1.23337	-0.76208	-1.23126	-0.656288	-1.12113	1.48288	0.276219	0.749451	1.17123	-0.788124	0.109569	-0.14464	1.50363	0.630331	0.261772	1.27275
	Fatty Acid, Dicarboxylate	heptenedioate (C7:1-DC)*	heptenedioate (C7:1-DC)*	-1.12316	0.150864	0.219473	-0.192578	-0.171519	-0.655732	-0.396355	0.219992	0.812695	-1.12316	-0.857456	-0.540031	0.592813	0.0424666	-0.708317	-0.578886	0.555546	1.45585	-0.753406	-0.433902	0.532082	0.674544	-1.12316	-0.701283	-1.12316	-0.833317	-0.617176	0.203776	0.704944	0.827281	-0.72493	-1.12316	0.935617	0.815734	0.410401	-0.32477	-0.29608	-1.12316	-1.12316	-1.12316	-1.12316	0.597583	-1.12316	0.0691633	-0.0443503	-0.675382
	Long Chain Polyunsaturated Fatty Acid (n3 and n6)	hexadecadienoate (16:2n6)	hexadecadienoate (16:2n6)	0.0767215	0.229327	-0.0738028	-0.391732	0.708472	-0.574783	-0.25254	-0.435834	0.018425	0.314729	0.0330474	-0.315256	-0.178832	-0.595069	-0.150679	0.189288	0.153851	0.0127856	0.583901	-0.415782	-0.129962	-0.11213	0.379762	0.4294	-0.708415	-0.211658	0.050318	0.673231	-0.273742	0.804338	0.703948	-0.385278	0.270647	0.74913	0.544051	0.673105	0.47982	0.43894	0.143338	-0.0413338	0.317518	-0.0129512	-0.174598	-0.82042	-0.446339	-0.476084
	Fatty Acid, Dicarboxylate	hexadecanedioate (C16-DC)	hexadecanedioate (C16-DC)	-0.41758	0.270402	-0.332897	-0.0674439	0.08602	-0.516092	0.464902	0.143802	0.014317	-0.0319777	-0.639375	-0.714282	0.198066	-0.85311	-0.319712	0.130678	0.700994	-0.320534	-0.562308	-0.574542	-0.768585	0.277346	-0.656119	-0.16895	-0.47019	-0.439327	0.348237	0.373214	0.587821	0.70167	-0.447117	-0.197236	0.362322	0.305736	0.321058	0.89409	0.303946	0.0709337	0.581682	-0.510385	-0.0104981	-0.159379	0.18656	0.149614	0.26699	0.010389
	Long Chain Polyunsaturated Fatty Acid (n3 and n6)	hexadecatrienoate (16:3n3)	hexadecatrienoate (16:3n3)	0.0220069	0.111364	0.193829	-0.137915	0.310459	-0.652134	-0.437736	-0.52359	-0.193416	0.403252	-0.320096	-0.596194	-0.000515722	-0.247771	-0.406479	0.08359	0.494671	-0.259955	0.324193	-0.258628	-0.249922	-0.326563	0.0809011	-0.0500351	-0.843337	0.120073	0.209726	0.787617	0.000515456	0.675271	0.171793	-0.175392	0.201107	0.739291	0.558945	0.486203	0.22449	0.305861	0.252661	-0.340661	0.177683	0.281177	-0.917645	-1.0393	-0.754058	-0.869644
	Fatty Acid, Dicarboxylate	hexadecenedioate (C16:1-DC)*	hexadecenedioate (C16:1-DC)*	-0.313415	0.22201	-0.0371219	0.26392	0.110456	-0.413809	0.199307	0.43995	0.127259	0.00250582	-0.463346	-0.701047	0.377594	-0.867727	-0.960989	0.347521	1.02217	-0.240708	-0.55574	-0.450664	-0.515087	0.786664	-0.475585	-0.276254	-0.00251212	-0.37944	0.187836	0.63184	1.10844	0.7234	-0.550991	-0.322531	0.642498	0.151179	0.37498	1.39934	0.29792	-0.0361153	1.21735	-0.497024	-0.23205	-0.103275	0.440508	0.512472	0.314449	-0.0883297
	Fatty Acid Metabolism (Acyl Carnitine, Medium Chain)	hexanoylcarnitine (C6)	hexanoylcarnitine (C6)	-0.70091	0.0983148	0.0608822	-0.00676054	-0.458588	0.358676	-0.235883	0.119823	-0.245285	-0.82537	-0.124204	-0.277367	0.613367	0.481552	-0.497044	0.0783688	0.61956	0.606703	-0.820688	0.00671515	0.915511	0.954315	0.200812	-1.09258	-0.100305	0.0964879	-0.747128	-0.584971	1.10875	0.637732	-1.14905	-1.20431	0.0781373	-0.0925514	-0.265335	0.424216	-0.602595	-0.905948	-0.152861	-1.1279	-1.50347	-0.058318	2.96162	2.79805	3.00091	2.19639
	Fatty Acid Metabolism (Acyl Glycine)	hexanoylglycine	hexanoylglycine	0.265854	0.415587	0.0133668	-0.750379	0.841458	1.21738	0.54802	-0.443122	-0.707351	0.0330688	0.833536	0.163728	-0.796095	-0.4384	-0.226671	0.391209	-0.10094	-0.456744	-0.372118	0.506764	0.379355	-0.341169	0.524207	-0.780074	-1.60334	0.442935	-0.0135479	-1.33735	-0.620854	-0.216053	-0.641985	-0.961533	-1.42268	-0.557783	-1.70372	1.24957	0.084868	0.435675	0.897149	-0.392329	-0.1209	-0.7809	2.26157	0.878549	0.698658	1.72007
	Endocannabinoid	hexanoyltaurine	hexanoyltaurine	-1.0708	-0.192059	-0.517587	-0.55076	0.333344	0.233716	-0.135231	-0.112913	-1.0708	-0.63699	-1.0708	-1.0708	-0.685442	-0.339269	-1.0708	-1.0708	-0.636821	0.403302	-1.0708	-1.0708	-1.0708	-1.0708	-1.0708	-1.0708	-1.0708	-1.0708	0	-0.443011	0.202052	0.0360664	-1.0708	-1.0708	0.0517292	-0.840422	-0.464034	0.384963	0.455782	-0.484635	-1.0708	-1.0708	-1.0708	-1.0708	2.6361	1.40064	1.36557	1.60319
	Benzoate Metabolism	hippurate	hippurate	-0.485442	-0.169625	-0.716664	0.209656	-0.254275	0.120012	-0.0848735	0.819667	0.40375	-0.552874	-0.43463	-0.023571	0.432328	0.947394	-0.103164	-0.141112	-0.128328	1.37859	-0.127466	-0.384586	-0.11108	0.0794176	-0.122349	-0.291832	0.700389	0.0372204	0.384811	-0.908278	0.325621	-0.538391	-0.512835	-0.198419	-0.124704	-0.741063	1.29854	0.382651	2.09483	0.000462168	-0.347469	-0.000462382	0.0461438	0.156223	2.67787	3.31496	3.1286	2.64665
	Histidine Metabolism	histamine	histamine	0.341129	-1.84935	0.771356	-0.323597	-0.32055	-0.346376	-1.84935	-0.177786	0.140385	-0.448856	-0.113209	0.0414284	-1.84935	-1.84935	-1.84935	0.0356995	-1.84935	0.527899	-0.0370213	-1.84935	0.274336	1.66131	-1.84935	0.16488	0.785015	0.758258	-1.84935	0.557964	-0.374326	-1.84935	-0.190108	-1.84935	-0.260257	-0.62425	0.705386	0.207198	-1.84935	-0.398004	0.244927	-0.861694	0.251872	-1.84935	-1.84935	-1.0082	-0.361901	-1.84935
	Histidine Metabolism	histidine	histidine	-0.316353	-0.235877	0.00564241	-0.0241858	0.00818077	-0.0871348	-0.0633871	0.0806296	0.0888361	0.16747	0.111942	-0.020295	-0.00567442	-0.0362483	-0.0685826	0.0643803	0.184587	-0.270403	-0.203242	-0.112545	0.0352449	0.35477	-0.1303	-0.140887	0.339907	0.0118724	0.0411195	-0.109897	-0.0495686	-0.0877308	0.0292678	0.244405	-0.0574618	0.232896	-0.0216063	0.0134686	-0.314844	-0.153912	0.0419194	0.0994438	-0.135157	0.449529	0.0596178	0.0983198	0.0286523	-0.0828531
	Food Component/Plant	histidine betaine (hercynine)*	histidine betaine (hercynine)*	0.800873	-0.946705	0.194303	-0.364004	-0.112665	-0.389339	0.275236	-0.381093	0.165334	0.0283837	-0.194696	-0.150967	0.00573752	-0.127083	-0.0940897	0.257777	0.164628	-0.2539	0.303809	0.668133	-0.48009	-0.471939	0.108959	-0.150137	0.089901	0.0552256	0.119837	-0.172433	-0.00577062	-0.143781	0.376789	0.806348	0.226431	0.0502568	0.403581	-0.259784	0.350121	-0.24444	0.0499768	0.71517	-0.405736	0.0450685	-0.858197	-0.540649	-1.2802	-0.355964
	Urea cycle; Arginine and Proline Metabolism	homoarginine	homoarginine	-0.315131	0.184588	0.291695	0.415926	0.151861	-0.00857332	-0.677922	0.200835	-0.0542121	-0.0112322	-0.0470786	0.176908	0.00904079	-0.121893	-0.278481	0.123053	0.0623789	-0.104906	-0.195597	0.0692391	0.0904125	0.0788824	0.155172	0.0804029	-0.0156508	0.00850045	0.2604	0.25157	0.149722	-0.0138528	-0.228119	0.150429	0.166725	-0.0645715	-0.323117	0.0701271	0.295559	-0.228191	0.0895069	-0.212107	-0.211266	0.306852	-0.8211	-0.677136	-0.696959	-1.11347
	Urea cycle; Arginine and Proline Metabolism	homocitrulline	homocitrulline	-0.0222652	0.0197502	-0.380724	-0.760933	0.170469	-0.0231342	0.175573	-0.0901258	0.216412	-0.0229631	-0.0789863	0.00559775	-0.282497	0.022617	0.0374368	-0.0872183	0.188742	0.0967251	0.506271	-0.00850241	-0.31192	0.153672	0.187256	0.0410804	0.158201	0.187659	0.10484	-0.280142	-0.0283181	-0.0920635	-0.0777782	-0.298945	-0.0946905	-0.194641	0.561993	0.0637831	-0.598065	-0.140231	-0.534659	0.00648886	-0.244306	-0.450981	0.21356	0.114511	0.0513864	0.0203977
	Food Component/Plant	homostachydrine*	homostachydrine*	0.00390698	-0.179623	-0.0039223	-0.0566508	0.0325392	0.163151	-0.684195	0.246358	-0.966657	-0.13698	0.062519	-0.104759	-0.0431497	-0.0891406	0.0643045	0.259326	-0.126936	0.0186868	0.50767	0.239345	0.377879	0.45637	0.437255	-0.040669	0.394222	0.478929	0.059274	0.140964	0.289341	0.0548072	-0.283619	-0.252521	0.145691	-0.0893466	0.421782	0.296776	0.0175115	-0.152959	-0.0344338	0.108643	-0.330594	-0.151894	-0.314408	-0.23278	-0.438988	-0.689104
	Tyrosine Metabolism	homovanillate sulfate	homovanillate sulfate	-1.24558	0.300327	0.182975	0.175816	-0.189236	-0.161257	-0.259257	0.650499	0.261644	-0.253537	-1.24558	0	-0.00082348	0.246211	-0.32804	-0.261171	0.234591	0.432959	-1.24558	-0.211591	-0.256784	0.45035	-1.24558	-0.351403	-0.141221	0.147147	0.365904	0.46164	0.319489	0.0927549	-0.702909	-0.0975523	-0.107887	-0.055711	0.450933	0.181765	0.230289	-0.1238	-0.42199	-1.10645	-0.163367	0.627301	0.223673	0.466069	0.0964708	-0.315283
	Histidine Metabolism	hydantoin-5-propionate	hydantoin-5-propionate	0.591237	1.39765	-1.00615	-0.97972	0.847606	0.759548	0.937528	-0.677141	-0.362866	0.254086	0.0225123	0.633964	-0.957908	-1.45422	0.571087	0.78615	-1.24428	-0.55491	0.0810651	0.402701	-1.3445	-1.64033	0.0702981	0.483719	-1.04811	0.350206	0.633013	-1.48829	-0.475834	-0.895995	-0.276901	-0.0230308	-0.747441	-1.3042	-0.496155	0.700521	0.459196	0.816559	0.303816	-0.184932	0.75111	-0.887283	0.550128	-0.538475	-1.33873	0.466468
	Food Component/Plant	hydroquinone beta-D-glucopyranoside	hydroquinone beta-D-glucopyranoside	-0.29649	-0.147384	-0.724269	0.414463	-0.682713	0.524709	-0.40964	1.02649	0.0175519	-0.345585	-0.335624	0.364709	0.377259	0.370406	0.294132	0.0214735	-0.643975	1.05176	-0.293937	-0.976156	-0.174123	-0.0171388	-0.234932	-0.482894	0.832507	0.248845	0.0897852	-1.3148	0.184337	-0.935681	-1.45977	0.0373998	-0.181169	-1.54895	1.52319	-0.243641	-0.538893	0.261925	-0.598153	-0.0407356	0.337645	0.426652	0.01685	0.967006	0.0967655	-0.213739
	Drug - Topical Agents	hydroquinone sulfate	hydroquinone sulfate	-1.18134	-0.501927	-1.18134	0.145502	-1.18134	-1.18134	-1.18134	0.117981	-1.18134	-1.18134	-1.18134	-1.18134	0.0752745	-1.18134	-1.18134	-1.18134	-1.18134	-0.621934	-1.18134	-0.21273	-1.18134	-1.18134	-1.18134	-1.146	-0.0814054	-1.18134	-0.251987	-1.18134	-1.18134	-1.18134	-1.18134	-1.18134	-1.18134	-1.18134	0.263627	-1.18134	-1.18134	-1.18134	-1.18134	-1.18134	-1.18134	-0.417832	0.419081	1.77461	1.33562	0.279746
	Lysine Metabolism	hydroxy-N6,N6,N6-trimethyllysine*	hydroxy-N6,N6,N6-trimethyllysine*	0.500657	-0.169655	-0.253295	-0.183792	-0.132877	0.251614	0.524794	0.0848974	-0.419885	0.325021	-0.722601	-0.376442	-0.458371	-0.295487	-0.116369	0.397043	0.5431	0.12656	0.543606	0.224944	-0.484817	0.258522	-0.132164	-0.15543	0.503737	0.538254	0.151833	-0.138476	0.146754	-0.302593	-0.0741283	0.119488	0	-0.131354	0.202645	0.31935	0.434152	0.0532866	0.338969	1.04553	-0.718181	-0.975765	-0.223392	-0.426283	-0.975765	-0.374866
	Fatty Acid, Monohydroxy	hydroxy-undecanedioate (OH-C11:0-DC)*	hydroxy-undecanedioate (OH-C11:0-DC)*	0.0249558	-0.207473	-0.210333	-0.457885	0.620528	-0.274752	0.0460246	0.326877	-0.152653	0.745819	-0.164597	-0.0638025	0.0991821	-0.60948	0.435703	0.165232	0.29331	-0.192326	0.448055	-0.166965	-0.827529	0.0950108	-0.563163	0.531933	0.18014	0.509496	0.763671	0.569753	-0.335127	-0.12405	1.19236	1.57233	0.426328	-0.0255946	0.356787	0.324962	-1.2035	-0.310966	0.225364	1.26495	0.19923	-0.596388	-0.723445	-0.412729	-0.163163	-0.664845
	Alanine and Aspartate Metabolism	hydroxyasparagine**	hydroxyasparagine**	-0.0738125	0.233548	-0.218597	0.0307565	0.097128	0.0653688	-0.211044	0.0503581	-0.0959909	0.29958	-0.189831	0.00087147	-0.308321	-0.0357692	0.321881	-0.270978	-0.175727	0.529263	0.459144	-0.222754	-0.170362	0.230903	0.307601	-0.210519	0.0259128	0.20547	0.0442673	-0.0760414	0.175307	-0.0982807	0.0160893	-0.358656	0.0321288	0.0300761	0.711737	0.30339	0.175366	-0.239715	-0.345146	-0.114605	-0.249498	-0.00087223	-0.0174123	-0.214048	-0.100497	-0.162697
	Thiamine Metabolism	hydroxymethylpyrimidine	hydroxymethylpyrimidine	0.0276311	0.421441	-0.0174562	-1.14628	0.333352	0.383755	0.302103	0.191948	-0.511476	-0.448946	-0.030671	-0.140474	-0.262103	-0.246281	-0.0115489	0.17451	-0.0751805	0.0454352	0.15131	0.410486	-0.38923	-0.0442885	-0.0943205	0.309744	0.166228	0.0114171	0.104297	-0.327568	0.315545	-0.180877	-0.227268	-0.0434892	-0.0437156	-0.747875	0.528091	0.24177	-0.71528	0.250777	0.112218	0.324084	0.120098	-1.29282	0.0531097	-0.10432	-0.639438	0.145406
	Sphingomyelins	hydroxypalmitoyl sphingomyelin (d18:1/16:0(OH))**	hydroxypalmitoyl sphingomyelin (d18:1/16:0(OH))**	0.00498329	-0.107331	0.139927	0.229366	0.161559	-0.102882	0.105997	0.150555	-0.0622947	0.104437	-0.260966	0.015857	-0.000272081	-0.356492	0.152892	-0.169606	-0.180461	-0.301797	-0.133257	-0.129922	-0.213598	0.149247	0.0717485	-0.00533092	0.21528	-0.388317	0.173093	0.0913495	0.37314	-0.04494	0.0213973	0.281362	0.240799	-0.228523	-0.105376	-0.036001	0.101364	0.126847	-0.180302	0.000272007	0.11793	0.36687	-0.299404	-0.136139	-0.0594008	-0.117002
	Secondary Bile Acid Metabolism	hyocholate	hyocholate	-1.09813	-1.02664	-1.09813	-1.09813	-1.09813	-1.09813	-1.09813	-1.09813	-1.09813	-1.09813	-1.09813	-1.09813	0.0297989	-1.09813	-1.09813	-1.09813	-0.0413415	-1.09813	-1.09813	-1.09813	-1.037	-1.09813	-1.09813	-1.09813	0.63197	-1.09813	-1.09813	0.537018	1.38537	0.375328	-1.09813	-1.09813	-0.0307142	-0.819152	-1.09813	-1.09813	-1.09813	-1.09813	1.79102	-1.09813	-1.09813	-1.09813	-1.09813	-1.09813	-1.09813	-1.09813
	Methionine, Cysteine, SAM and Taurine Metabolism	hypotaurine	hypotaurine	-0.413194	-0.0968683	-0.234331	-0.485107	-0.285999	0.0597461	-0.0269973	-0.51912	-0.497676	-0.181565	0.0262875	-0.430791	0.267868	-0.628321	-0.173496	0.0938163	0.381262	-0.196013	0.680252	0.216844	0.379988	0.917081	0.242999	-0.704755	-0.0773402	0.515323	-0.529353	0.487155	0.342429	0.349346	-0.480662	-0.415073	0.0613533	0.249963	0.178439	0.866561	-0.0351224	-0.35925	0.895062	0.594244	-0.531796	-0.220529	1.06121	-0.214084	-0.0806396	0.879435
	Purine Metabolism, (Hypo)Xanthine/Inosine containing	hypoxanthine	hypoxanthine	0.29067	-0.198231	0.328157	-0.374945	-0.811414	-1.15754	0.310888	-0.557365	-0.101908	0.109094	-1.12156	0.173346	-0.0817097	-3.98961	-0.214776	0.25077	0.485585	0.399068	0.647373	0.208938	-0.364277	-0.460706	0.787546	0.571614	0	0.564424	0.998459	0.564461	0.231275	-0.612881	0.958246	1.49835	-0.247222	-1.16008	1.27075	0.483576	0.0709475	-0.869696	-0.246268	1.2302	-2.71674	-5.6107	0.409888	-1.46287	-5.6107	-0.0958244
	Histidine Metabolism	imidazole lactate	imidazole lactate	0.170468	0.436696	-0.991417	-0.569452	0.0565512	0.228249	0.550777	-0.705893	-0.4968	0.197359	-0.0601632	0.291593	-1.17023	-0.77274	0.376947	-0.170224	-1.13238	-0.830917	0.470577	-0.00882605	-1.29773	-0.830497	0.631003	0.0731045	-0.486912	0.0528663	0.146336	-1.02726	-0.918831	-1.12181	0.105516	0.176829	-0.756114	-1.25967	0.00874883	0.138244	0.346673	0.0573056	-0.242985	0.361505	0.178312	-0.0366787	0.901097	-0.877459	-1.11678	0.478905
	Histidine Metabolism	imidazole propionate	imidazole propionate	-0.353229	0.0400662	-0.338684	0.0528791	-0.773678	0.176939	0.109793	0.334615	0.192356	-0.401134	-0.734193	0.0579472	-0.350558	0.0551363	0.0712542	-0.15625	-0.590432	0.812872	-0.57781	-0.299184	-0.400967	-0.0219106	-0.334833	-0.258732	0.145852	-0.357526	0.0529619	-1.09938	0.172992	-0.589984	-0.479311	-0.295326	-0.424431	-1.12178	1.08991	0.0471268	-0.179479	0.18143	-0.0414544	-0.288649	0.115697	0.0214408	0.381014	0.797556	0.285028	0.374372
	Tryptophan Metabolism	indole-3-carboxylate	indole-3-carboxylate	-0.438844	0.0544929	-0.0138307	0.340429	-0.24155	0.115354	-0.109333	0.350193	0.0616141	0.315107	-0.387749	0.0222056	-0.177422	-0.518557	0.285155	-0.00467543	-0.424498	0.054132	-0.471124	-0.454967	-0.202079	-0.343949	0.175168	-0.226649	0.240863	-0.313358	0.442132	-0.456589	0.323562	-0.221742	-0.00699559	0.46085	0.198215	-0.25031	0.800217	0.130769	0.25551	0.149251	-0.109575	-0.332258	0.0375547	0.00465368	0.145868	0.311741	-0.227775	-0.136964
	Tryptophan Metabolism	indoleacetate	indoleacetate	-0.539581	-0.395594	0.0204742	0.407732	-0.417277	-0.0183261	-0.269336	0.756384	0.603708	-0.667789	-0.683208	-0.460869	0.471329	1.00264	-0.231529	-0.560997	0.15732	1.2912	2.43119	-0.584389	0.0179963	0.372989	1.77579	-0.0214738	0.637358	-0.17937	-0.145655	0.519745	0.704268	0.156894	-0.692139	-0.263088	0.332892	-0.142466	2.392	-0.0917858	-0.291183	-0.167061	-0.456776	-0.335013	-0.0959753	0.297052	0.42008	0.748799	0.514305	0.0600678
	Tryptophan Metabolism	indoleacetylglycine	indoleacetylglycine	-0.207044	0.0494691	-0.162463	0.192231	0.0668769	0.349969	-0.181483	0.509113	0.306358	-0.451826	-0.223332	-0.00808739	-0.137691	1.06126	-0.151733	-0.190716	0.0456205	1.36875	2.42582	-0.387639	0.2527	0.033803	2.1183	-0.12936	0.221293	-0.0710784	0.0552317	-0.626876	0.0302122	-0.533489	-0.62887	-0.441879	-0.311334	-0.47661	1.82412	0.0312582	-0.0635282	0.00876962	-0.296029	-0.242494	-0.0250443	0.278301	0.379438	0.33949	-0.0126236	0.00802251
	Tryptophan Metabolism	indoleacrylate	indoleacrylate	-0.840821	-0.840821	-0.614329	-0.612599	-0.840821	-0.840821	-0.840821	0.159919	-0.459251	-0.840821	-0.840821	-0.411277	-0.409759	-0.840821	-0.840821	-0.840821	-0.357031	-0.840821	-0.840821	-0.754349	-0.840821	0.0540173	-0.840821	-0.840821	0.205185	-0.344628	-0.840821	-0.319918	-0.840821	-0.840821	-0.840821	-0.840821	0.0556353	-0.840821	-0.0571026	-0.840821	5.06254	-0.840821	-0.840821	-0.840821	-0.840821	-0.840821	3.06256	3.90362	3.7088	3.02077
	Tryptophan Metabolism	indolelactate	indolelactate	-0.152797	-0.0388891	0.225642	0.409562	-0.019268	-0.0932317	0.0687469	0.493606	0.458529	-0.375001	-0.326043	-0.0326467	-0.169604	-0.0350128	-0.267042	-0.344189	0.0543859	0.130848	-0.151469	-0.278223	0.165825	0.436754	-0.161491	-0.109183	0.542784	-0.2166	-0.19037	0.543324	0.545836	0.013112	-0.0845449	-0.0558746	0.384153	-0.235352	0.980651	0.0802726	-0.173542	-0.0595094	0.0341796	-0.00405123	0.0889203	0.239876	0.245364	0.361707	0.1917	0.00403489
	Tryptophan Metabolism	indolepropionate	indolepropionate	-0.449661	-0.940564	-0.523708	-0.940564	-0.940564	0.087953	-0.366133	0.13609	-0.306661	-0.940564	-0.213361	-0.940564	0.561497	0.155577	-0.516391	-0.195767	0.0659072	-0.940564	0.0814892	-0.153602	-0.413298	-0.300872	-0.940564	-0.696947	-0.0145913	-0.940564	-0.271538	-0.940564	0.170874	0.560358	-0.940564	-0.109941	-0.209667	0.267637	0.288788	-0.940564	4.91328	-0.275055	-0.569311	-0.940564	0.0143815	-0.940564	4.64896	5.01245	4.92125	4.54642
	Tryptophan Metabolism	indolepropionylglycine	indolepropionylglycine	-0.839242	-0.839242	-0.839242	-0.839242	-0.839242	-0.839242	-0.839242	-0.839242	-0.839242	-0.839242	-0.839242	-0.839242	-0.839242	-0.839242	-0.839242	-0.839242	-0.839242	-0.839242	-0.839242	-0.839242	-0.839242	-0.839242	-0.839242	-0.839242	-0.839242	-0.839242	-0.839242	-0.839242	-0.839242	-0.839242	-0.839242	-0.839242	-0.839242	-0.839242	-0.839242	-0.839242	0.424424	-0.839242	-0.839242	-0.839242	-0.839242	-0.839242	0.390332	-0.45023	-0.839242	0.313516
	Food Component/Plant	indolin-2-one	indolin-2-one	-1.10181	-1.10181	-1.10181	-1.10181	-1.10181	-1.10181	-1.10181	-1.10181	-1.10181	-1.10181	-1.10181	-1.10181	-1.10181	-1.10181	-1.10181	-1.10181	-1.10181	-1.10181	-1.10181	-1.10181	-1.10181	-1.10181	-1.10181	-1.10181	-1.10181	-1.10181	-1.10181	-1.10181	-1.10181	-1.10181	-1.10181	-1.10181	-1.10181	-1.10181	-1.10181	-1.10181	-1.10181	-1.10181	-1.10181	-1.10181	-1.10181	-1.10181	-0.789148	0.770606	0.980451	-1.10181
	Tryptophan Metabolism	indoxyl glucuronide	indoxyl glucuronide	-0.950211	-0.950211	-0.950211	-0.950211	-0.950211	-0.950211	-0.950211	-0.950211	-0.950211	-0.950211	-0.950211	-0.950211	-0.950211	-0.950211	-0.950211	-0.950211	-0.950211	-0.950211	-0.950211	-0.950211	-0.950211	-0.950211	-0.950211	-0.950211	-0.950211	-0.950211	-0.950211	-0.950211	-0.950211	-0.950211	-0.950211	-0.950211	-0.950211	-0.950211	-0.950211	-0.950211	-0.950211	-0.950211	-0.950211	-0.950211	-0.950211	-0.950211	-0.94515	0.228587	0.0824181	0.289553
	Purine Metabolism, (Hypo)Xanthine/Inosine containing	inosine	inosine	-0.394337	0.287095	0.51786	0.050627	-0.316986	-0.933721	0.034129	-0.693452	-0.345503	0.171748	-0.795905	0.539043	-0.100829	-3.02567	0.0619188	0.0194525	-0.0915703	0.328978	0.663002	-0.165094	-0.203203	-0.0909777	0.38964	1.05552	-0.526019	0.66127	1.06867	0.859974	0.258902	0.0483021	1.47174	1.24671	0.224665	-0.595564	1.18933	0.018056	-0.053517	-0.337952	-0.854758	0.700477	-1.7763	-2.2596	-0.0183881	-1.66826	-3.54426	0.0304127
	Leucine, Isoleucine and Valine Metabolism	isobutyrylcarnitine (C4)	isobutyrylcarnitine (C4)	-0.20315	-0.205881	-0.541935	-0.425408	-0.646142	-0.0257529	0.0437149	0.253293	0.257544	-0.629576	-0.165529	-1.09625	0.397212	0.552152	-0.311294	0.272786	0.633304	0.864175	-0.10508	-0.0962716	-0.0869823	0.703902	-0.520006	-0.0217565	0.214635	-0.108811	0.127627	0.150795	0.465152	0.532676	-0.619454	-1.39848	0.470662	0.032458	0.410321	0.686554	-0.60857	-0.158764	0.0212932	-0.504104	-0.891452	-0.447164	0.298873	0.719893	0.56915	0.0457307
	Fatty Acid Metabolism (Acyl Carnitine, Short Chain)	isocaproylcarnitine	isocaproylcarnitine	-0.77917	0.222819	0.0442614	-0.00602039	-0.817508	-0.108361	-0.408073	0.754216	0.00598436	-1.04279	-0.818221	-0.606165	0.755479	1.92972	-0.429136	0.00921016	1.0289	2.37393	-0.182694	-0.797364	0.37706	1.51424	0.0262189	-1.35325	-0.0614212	-0.104744	-0.468655	0.0829158	1.41057	0.863741	-1.64873	-0.854782	0.65965	-0.195861	1.1824	0.744989	-0.477455	-1.01913	-0.127835	-2.04034	-1.45776	-0.0293396	1.44809	1.82069	1.62738	1.03295
	Fatty Acid Metabolism (Acyl Glycine)	isocaproylglycine	isocaproylglycine	-0.125052	0.558976	-0.09213	-0.808568	0.413549	0.823768	0.658161	0.0976119	-0.670046	0.23924	0.145117	-0.325499	-0.728653	1.21288	-0.120614	0.404417	0.105922	1.33252	-0.219974	-0.095235	-0.358661	-0.056336	0.208593	-0.682343	-1.40863	0.221263	0.4532	-1.07779	-0.621341	-0.295878	-1.08087	-0.953519	-1.1136	-0.789391	-0.44138	1.41599	0.0533308	0.343856	0.888509	-0.770369	0.17934	-0.781908	1.03113	0.138372	-0.339806	0.438619
	TCA Cycle	isocitrate	isocitrate	-0.504359	1.05295	-0.427566	-0.000784124	-0.411615	0.0814676	-0.363116	0.224187	0.319577	0.117073	-0.666448	-0.592733	-0.0740574	-0.697727	-0.348425	-0.122094	-0.134299	0.753987	-0.207451	-0.840726	-0.0551912	1.16714	-0.0882241	-0.142688	0.362612	0.05463	0.00943449	0.316864	1.00454	0.590617	-0.350264	0.364112	0.173026	-0.0345466	-0.0696908	0.632631	-0.241184	-0.455514	0.00078351	0.622974	-0.396582	0.834843	1.34237	0.739536	0.958017	0.00480236
	TCA Cycle	isocitric lactone	isocitric lactone	-1.12778	-0.552364	-1.17248	-1.04571	-1.17248	-0.677442	-0.0611554	1.18126	0.108243	-0.979178	-1.17248	-0.750859	0.203876	-1.17248	-0.749473	0.408832	1.62533	1.14567	-1.17248	-1.17248	-0.680976	1.57852	-1.07959	-0.695423	1.06358	0.625271	0.0937358	0.453511	1.46533	-1.17248	-1.17248	0	0.381983	-0.102443	1.38645	0.687702	-0.832839	-0.229903	0.205978	0.601964	-0.624191	-1.17248	-0.924636	0.439875	-0.510292	-1.17248
	Leucine, Isoleucine and Valine Metabolism	isoleucine	isoleucine	-0.0817525	0.0865144	0.131763	0.0399796	0.01471	0.0831386	0.166678	0.133381	-0.106958	-0.121356	-0.0373757	-0.0706993	0.03134	-0.237228	-0.0950538	0.0106597	-0.0268543	-0.19224	-0.250145	0.0195844	-0.0678759	0.312575	-0.150633	-0.0285931	0.330852	-0.122514	0.00427488	-0.0881295	0.123846	-0.00174139	-0.259357	0.303028	0.0182235	0.000853063	-0.231071	-0.0332975	0.00507876	0.0855081	-0.162718	0.185495	-0.000853792	0.383912	0.0825566	-0.073551	-0.218885	0.0268983
	Dipeptide Derivative	isoleucylhydroxyproline*	isoleucylhydroxyproline*	0.238961	0.591624	-0.209876	-0.036306	0.105078	0.596986	0.00279213	0.252562	-0.511038	0.353416	-0.101358	-0.00957059	-0.462532	-0.404099	0.413759	0.00207753	-0.160605	0.110047	0.284639	-0.0126795	-0.456757	-0.365479	0.120812	0.092966	-0.0708605	-0.0757108	0.0861228	-1.17066	0.114374	-0.521552	-0.490895	-1.32733	-0.48778	-0.511125	-0.011622	0.482723	0.39781	0.098745	0	-1.32733	0.0251531	-0.140587	0.242647	-0.110239	-0.169313	0.334138
	Leucine, Isoleucine and Valine Metabolism	isovalerate (i5:0)	isovalerate (i5:0)	-0.03025	-0.168081	-0.186347	0.109433	0.243401	-0.127541	0.00243783	0.131458	-0.00118031	0.00117892	-0.474262	-0.25756	-0.245459	-0.439185	-0.295358	-0.264947	-0.211916	0.197367	-0.100524	-0.33906	-0.847806	-0.259713	-0.172035	-0.0286711	-0.130885	-0.140549	0.327725	-0.178337	0.311435	0.0349467	0.0652328	0.259348	-0.101448	-0.279907	0.311184	0.27929	0.0567066	0.265268	-0.0640574	0.121773	0.102204	0.136696	1.19865	1.84629	1.55548	0.614356
	Leucine, Isoleucine and Valine Metabolism	isovalerylcarnitine (C5)	isovalerylcarnitine (C5)	0.0368775	-0.332124	0.338823	-0.0437678	-0.434249	-0.163434	0.780598	0.410097	-0.144104	-0.380203	-0.431148	-0.499039	0.246854	-0.0111518	-0.0944116	-0.326489	0.243771	0.128897	0.212019	-0.0976959	-0.292203	0.376852	0.146427	-0.265672	0.510338	0.0475954	-0.324231	-0.0143005	0.377387	0.0822644	-0.740039	-0.315277	0.129167	-0.243526	0.65031	0.0110288	-0.143203	-0.177296	-0.270997	-0.113977	-0.903632	0.0782284	1.18538	0.599859	0.376414	1.05573
	Leucine, Isoleucine and Valine Metabolism	isovalerylglycine	isovalerylglycine	0.293366	0.0605774	0.645324	-0.339927	0.685456	0.569782	1.1422	0.465568	-0.34976	-0.174687	0.342381	-0.222259	-0.398814	-0.168595	-0.45208	0.0418592	0.100286	-0.0588356	-0.232875	0.179257	-0.42374	-0.191982	-0.0326991	-0.375404	-0.529334	0.0539176	0.21283	-0.646377	-0.366659	-0.21962	-0.705336	-0.587488	-0.890524	-0.588939	-0.57195	0.631107	0.166877	0.402234	0.537302	-0.0778336	0.211387	-0.271276	1.42673	0.332996	0.0316636	0.849582
	TCA Cycle	itaconate	itaconate	-1.02097	-0.384444	0.262753	-0.131428	-0.64411	0.0531635	-0.676289	0.395062	-0.0382777	-0.29905	0.0363185	-0.291464	0.302106	0.844103	0.207859	-0.0581095	-0.0752261	1.11282	-0.0128061	-0.288678	0.210218	0.721281	0.236866	-0.832943	0.488177	0.0870513	0.0126442	-0.432791	0.445081	-0.264566	-0.572698	-0.640222	0.0380619	-0.541033	0.615071	0.180834	-0.766254	-0.266305	-0.155535	-0.138332	-0.304384	-0.520082	0.935924	0.874109	0.837654	0.203625
	Tryptophan Metabolism	kynurenate	kynurenate	-0.0590935	0.649294	0.108647	0.357973	-0.153981	0.306458	-0.292273	0.829749	0.141511	-0.231372	-0.00250362	-0.134301	0.301104	-0.504507	0.0399433	-0.0705266	0.0300073	0.064765	-0.348142	-0.372058	-0.0646961	0.461606	-0.138797	0.27816	0.629001	-0.126564	0.0209425	0.326507	0.625886	-0.205889	-0.382697	-0.0883572	0.445168	0.00919679	0.201766	0.00249736	0.258471	0.108006	-0.17756	-0.253524	0.105654	0.371634	-0.32838	-0.491846	-0.955675	-0.522516
	Tryptophan Metabolism	kynurenine	kynurenine	-0.229926	0.243404	0.192404	0.415415	-0.38042	0.152133	-0.421623	0.862305	0.219515	-0.560415	-0.215632	-0.276164	0.308572	-0.389652	-0.0393434	0.0106937	-0.0576416	-0.025093	-0.0871195	-0.088841	-0.207876	0.474867	-0.235209	0.21761	1.05348	-0.0312836	0.147352	0.521447	0.994563	0.120578	-0.251559	0.179463	1.06696	-0.0627725	0.749558	-0.233398	-0.0528144	-0.0108093	-0.201245	-0.111997	-0.18944	0.188154	-0.0143488	0.862898	0.902139	0.0583183
	Glycolysis, Gluconeogenesis, and Pyruvate Metabolism	lactate	lactate	-0.206992	0.158556	0.0979187	-0.188797	-0.0603124	0.109774	-0.099586	0.0655361	-0.142176	-0.0911184	0.111723	0.00259386	-0.0748513	0.178044	0.0591714	0.00233186	-0.00233731	0.130705	-0.0244355	0.0191746	0.185376	0.308394	0.169339	-0.199116	0.153764	0.122842	-0.111959	-0.127908	0.0749942	-0.0510803	-0.17137	0.0235119	-0.129189	-0.129787	-0.1252	0.193548	-0.183533	-0.0552763	0.133127	0.0300287	-0.125275	0.154548	0.276157	-0.0692701	-0.242148	-0.0905055
	Lactosylceramides (LCER)	lactosyl-N-palmitoyl-sphingosine (d18:1/16:0)	lactosyl-N-palmitoyl-sphingosine (d18:1/16:0)	-0.0677299	0	-0.461788	-0.461788	-0.0839032	0.0648199	0.292679	0.472715	-0.0311539	0.229954	-0.461788	-0.461788	-0.461788	-0.461788	-0.461788	-0.461788	-0.461788	-0.461788	0.318802	-0.461788	-0.461788	-0.461788	-0.446613	-0.461788	-0.461788	-0.0547601	-0.197566	0.0129486	-0.461788	-0.135979	-0.461788	0.0895939	-0.0226699	0.201829	0.0987675	-0.143201	-0.363526	-0.461788	-0.461788	0.704632	-0.459787	0.125112	-0.461788	-0.0571073	0.102342	0.389364
	Methionine, Cysteine, SAM and Taurine Metabolism	lanthionine	lanthionine	0.0807326	-0.0121616	-0.042405	-0.847876	-0.00887722	0.225288	0.055347	0.385984	-0.148536	-0.355487	-0.234217	-0.148523	-0.49224	-0.35309	0.0754408	-0.138268	0.122708	-0.0631142	0.243317	-0.148988	0.278662	0.556615	-0.148994	0.277492	0.532398	0.396014	0.209	0.0123008	0.162986	-0.517747	-0.191763	-0.276624	0.163877	-0.6601	0.1286	0.438868	-0.829543	0.235564	0.11747	0.00879911	0.360672	-0.645762	0.229658	0.130879	-0.0555456	-0.383272
	Fatty Acid Metabolism (Acyl Carnitine, Medium Chain)	laurylcarnitine (C12)	laurylcarnitine (C12)	-0.13314	0.0810625	-0.0351806	-0.107231	0.450704	-0.585018	-0.341819	-0.425295	-0.271688	0.454476	0.086994	-0.235604	0.268728	-0.484995	-0.168299	0.344914	0.27149	0.01595	0.0634961	-0.306173	-0.0214663	0.202191	0.260145	-0.0656138	-0.483256	-0.0179918	-0.0248263	0.996743	0.484248	0.806517	0.151353	-0.101923	0.588295	0.717079	0.202671	1.12091	0.198228	-0.189753	0.270433	0.00155217	-0.53034	-0.00155459	0.370361	-0.249953	0.150144	-0.142812
	Leucine, Isoleucine and Valine Metabolism	leucine	leucine	-0.0715001	0.127586	0.0552508	0.0968972	0.120159	0.100009	0.124362	0.240746	-0.0344401	-0.0599338	-0.0441047	-0.0293843	0.0207397	-0.248747	-0.0526671	0.0178551	-0.0403333	-0.139848	-0.179739	-0.0031929	-0.179056	0.157752	-0.122791	0.0713297	0.229867	-0.0812828	0.0325317	-0.0416282	0.269823	-0.0461095	-0.262632	0.175852	0.0545307	-0.0584103	-0.192443	-0.00423004	0.061094	0.135784	-0.0829091	0.0854851	0.0530447	0.248058	0.07726	-0.0767724	-0.202364	0.00318274
	Dipeptide Derivative	leucylhydroxyproline*	leucylhydroxyproline*	0.234259	0.124845	-0.220757	0.0525352	0.531115	0.836314	-0.273043	0.426885	-0.596461	0.533317	0.214473	-0.147269	0.213626	-0.512886	0.645808	0.257807	0.0680837	-0.146835	0.453762	-0.00625411	-0.117781	-0.0706081	0.234746	-0.173311	-0.228765	0.161846	0.351276	-0.990995	0.0795715	-0.0145153	0.148929	-0.623791	-0.187177	0.17013	0.224319	0.637896	0.337132	-0.0847719	0.0681532	-0.21213	-0.0473224	-0.131934	0.00621524	-0.483062	-0.211288	-0.273306
	Sphingomyelins	lignoceroyl sphingomyelin (d18:1/24:0)	lignoceroyl sphingomyelin (d18:1/24:0)	0.169967	0.148398	-0.143871	0.10846	0.514058	-0.131574	0.272795	0.0499741	0.0797838	0.228343	0.148388	0.213083	-0.0527226	-0.561199	0.322495	0.0786113	-0.0201261	0.00103116	-0.0925057	-0.131445	-0.28158	-0.200799	0.0150368	0.117417	-0.196179	-0.366617	0.097538	-0.346325	0.135551	-0.139264	0.319704	-0.00103223	-0.28185	-0.138299	-0.444447	-0.0633604	0.269771	0.32295	-0.12022	-0.146229	0.396649	-0.137154	0.379152	-0.0755998	-0.158963	0.394955
	Fatty Acid Metabolism (Acyl Carnitine, Long Chain Saturated)	lignoceroylcarnitine (C24)*	lignoceroylcarnitine (C24)*	-0.258517	0.468458	-0.366101	-0.43703	0.092233	0.151464	0.105885	-0.35764	-0.224016	0.133973	0.362354	0.161443	0.14866	0.398657	0.158405	-0.221041	-0.0129901	0.258101	0	0.328103	-0.191873	-0.743262	0.319881	0.19668	-0.942317	-0.0182701	0.0545217	-0.461956	-0.260537	-0.112947	0.0730018	-0.942317	-0.377417	0.0454977	0.681389	-0.257743	0.25851	0.262088	-0.241881	-0.721366	0.00226641	0.194733	-0.0474945	-0.576357	-0.0402918	-0.186552
	Long Chain Polyunsaturated Fatty Acid (n3 and n6)	linoleate (18:2n6)	linoleate (18:2n6)	-0.00101408	0.264034	0.107993	0.152817	0.603348	-0.282141	0.0134247	-0.25353	0.19468	0.312198	-0.137251	-0.290558	-0.410085	-0.321583	0.00101305	-0.112652	-0.225472	-0.127387	0.767599	0.265164	-0.198603	-0.439476	0.368584	0.464896	-0.611315	-0.00884287	0.0309996	0.344788	-0.15814	0.466389	0.605246	-0.171892	0.192508	0.383426	0.340768	0.312177	0.397816	0.372022	0.221687	-0.054063	0.150181	-0.214741	-0.0686534	-1.01478	-0.6102	-0.36717
	Long Chain Polyunsaturated Fatty Acid (n3 and n6)	linolenate [alpha or gamma; (18:3n3 or 6)]	linolenate [alpha or gamma; (18:3n3 or 6)]	-0.0528546	0.380078	0.139025	0.0403	0.728946	-0.502629	0.0220414	-0.323743	0.31133	0.518694	-0.134863	-0.402537	-0.260977	-0.506703	-0.12665	-0.0407949	-0.0225382	-0.282261	0.848835	0.0369207	-0.2417	-0.320533	0.313057	0.477333	-0.845242	-0.0408135	0.120388	0.698341	-0.0459028	0.803674	0.686455	-0.403973	0.341156	0.704702	0.304468	0.59134	0.478893	0.425424	0.173827	-0.159514	0.223172	-0.0815807	0.0637267	-1.02959	-0.511954	-0.335081
	Fatty Acid Metabolism (Acyl Carnitine, Polyunsaturated)	linolenoylcarnitine (C18:3)*	linolenoylcarnitine (C18:3)*	-0.369241	0.00173437	-0.316809	-0.489595	0.159375	-0.568745	-0.263519	-0.384203	-0.154313	0.328327	-0.188137	-0.322642	0.212171	-0.541797	-0.312064	0.169176	0.373836	0.0680111	0.00607195	-0.248733	0.0504877	0.185434	0.0991042	0.0143728	-0.267361	-0.0197938	0.133555	0.871884	0.361238	0.673209	-0.0911797	-0.236377	0.449399	0.281081	0.330693	1.26547	0.0738929	-0.116122	0.410118	-0.100537	-0.602495	-0.00173738	0.0224835	-0.499178	0.0228298	-0.302397
	Endocannabinoid	linoleoyl ethanolamide	linoleoyl ethanolamide	-0.159272	0.330559	0.542081	0.95475	0.574631	-0.236884	0.199086	0.0693129	0.15395	0.280415	-0.160161	-0.120519	-0.14886	-0.314148	-0.448434	-0.277111	-0.119369	-0.269598	0.75054	0.619639	-0.0990825	-0.200794	0.343335	0.285157	-0.0325009	-0.218403	-0.00217409	-0.0134182	0.566931	0.208774	0.504494	-0.134577	-0.231356	-0.0629171	0.288546	0.337083	0.297346	0.61961	0.321017	0.0193947	0.00216937	0.146657	0.473536	-0.586681	-0.407961	-0.250716
	Diacylglycerol	linoleoyl-arachidonoyl-glycerol (18:2/20:4) [1]*	linoleoyl-arachidonoyl-glycerol (18:2/20:4) [1]*	0.0800587	-0.130336	-0.332256	-1.25724	0.319841	0.0311955	0.302475	-1.65619	0.300678	0.604136	-0.392828	0.146615	-0.796222	0.567487	0.167788	-0.294774	-0.498005	0.753668	0.295253	-0.48641	-0.564458	-0.885424	0.294158	-0.0361762	-0.751859	0.241968	0.237135	0.164241	-0.504296	-0.934583	-0.243871	-0.575642	-0.092751	-0.541033	0.357605	-0.132846	0.13751	0.00954408	0.0599685	-0.359188	0.0955895	0.128258	0.370998	-0.215929	-0.279982	0.40872
	Diacylglycerol	linoleoyl-arachidonoyl-glycerol (18:2/20:4) [2]*	linoleoyl-arachidonoyl-glycerol (18:2/20:4) [2]*	0.00205553	0.144545	-0.503056	-0.55473	0.410123	-0.282861	-0.00205976	0.262263	-0.132557	0.362978	0.28263	0.506527	-0.639417	0.0852012	0.689004	0.192766	-0.523958	0.430395	0.27488	-0.76695	-0.548131	-0.243705	0.175148	0.132774	-0.333473	-0.263006	0.00988706	-0.0986426	-0.708944	-0.507632	0.372558	-0.201816	-0.254912	-0.263394	0.21259	0.595932	-0.0352092	0.656161	0.458224	-0.0439409	0.723545	0.154029	1.26757	-0.149127	-0.350468	-0.0224328
	Diacylglycerol	linoleoyl-docosahexaenoyl-glycerol (18:2/22:6) [1]*	linoleoyl-docosahexaenoyl-glycerol (18:2/22:6) [1]*	-1.00132	0.933434	0.0477885	0.0478939	-0.671103	0.301359	0.582919	0.597415	0.960852	1.4039	-0.599373	-0.373679	0.290342	0.712754	-0.14144	-0.979654	0.149081	-0.850588	-0.0501873	0.200497	-1.48151	-1.12894	-0.186662	-1.05619	-1.321	0.573773	0.422394	0.781236	0.429805	0.285106	-0.785175	0.44532	0.667065	0.610312	-1.10812	-0.813739	-0.66473	-0.768709	-0.583237	-0.866023	-0.594388	1.12983	-0.691578	-0.966825	-0.832557	0.959249
	Diacylglycerol	linoleoyl-docosahexaenoyl-glycerol (18:2/22:6) [2]*	linoleoyl-docosahexaenoyl-glycerol (18:2/22:6) [2]*	0.266593	-0.134658	-1.02005	-0.817146	0.613259	-0.659722	-0.688936	-0.346701	-0.0337733	0.197934	0.43032	0.736274	-0.792231	-0.0828306	1.01966	0.478589	-0.677097	0.495323	1.00842	-0.780076	-0.120156	0.530775	0.845343	0.0326698	-0.242157	-0.218957	-0.697969	-0.0892652	-0.411875	-0.836519	0.372386	-0.522779	-0.331543	-0.426034	0.282526	0.767219	0.510723	0.567271	0.91253	0.254677	0.523088	0.210411	1.07806	0.169428	0.180909	-0.275339
	Diacylglycerol	linoleoyl-linolenoyl-glycerol (18:2/18:3) [2]*	linoleoyl-linolenoyl-glycerol (18:2/18:3) [2]*	0.264488	-0.231392	-0.719519	-0.741979	0.575058	-0.969681	-0.107384	-0.637122	0.124436	-0.591682	0.0919641	-1.74972	-0.980231	0.143125	0.363874	0.0242474	-0.398831	0.347876	0.971139	-1.05358	-0.209686	0.126034	0.397555	0.246417	0.0530677	-0.487068	-0.575353	-0.02485	-0.371079	-1.74972	-0.162234	-1.74972	-0.604007	-1.27387	0.406772	0.383032	0.204588	0.3207	0.598695	0.365161	0.357822	0.291518	0.768447	0.440881	-0.110514	-0.382901
	Diacylglycerol	linoleoyl-linoleoyl-glycerol (18:2/18:2) [1]*	linoleoyl-linoleoyl-glycerol (18:2/18:2) [1]*	-1.02439	0.949145	0.306682	0.252987	-0.842066	0.442558	1.2759	0.674748	1.01789	1.05768	-1.85007	-0.921454	0.33889	0.732993	-0.758677	-1.88551	0.556933	-1.42158	-0.521719	0.364449	-1.96023	-1.44764	-1.11571	-0.844297	-1.29601	0.557763	0.81064	0.933238	0.63452	-0.178827	-2.05168	0.713808	0.554006	0.151647	-1.51781	-1.47584	-0.985733	-2.05168	-1.04039	-1.0319	-1.12541	1.12045	-1.03634	-1.26912	-2.05168	0.924458
	Diacylglycerol	linoleoyl-linoleoyl-glycerol (18:2/18:2) [2]*	linoleoyl-linoleoyl-glycerol (18:2/18:2) [2]*	0.326567	-0.0380378	-0.558766	-0.627166	0.511735	-0.640619	0.110041	-0.147911	0.163266	-0.198702	0.228927	0.331509	-0.725321	0.0750864	0.483022	0.166645	-0.263314	0.390116	0.966993	-1.02271	-0.179262	0.225701	0.594157	0.451379	-0.127389	-0.0411382	-0.132637	0.0366438	-0.567695	-1.1222	-0.208597	-0.213061	-0.229086	-0.710155	0.372834	0.559085	0.265482	-0.24628	0.788203	0.352252	0.335807	0.327273	0.697977	0.3848	-0.301777	-0.722571
	Fatty Acid Metabolism (Acyl Carnitine, Polyunsaturated)	linoleoylcarnitine (C18:2)*	linoleoylcarnitine (C18:2)*	-0.374448	0.197883	-0.183923	-0.453581	0.205016	-0.44681	-0.177809	-0.219873	0.135547	0.321703	-0.123244	-0.252728	0.274142	-0.379617	-0.241375	0.21917	0.278301	0.290628	-0.233459	-0.099257	-0.000496755	0.0976692	0.137138	0.000496508	-0.441331	-0.165563	0.285808	0.87888	0.340018	0.589112	0.0665273	-0.0492256	0.590237	0.322831	0.50804	1.20734	0.3844	-0.126272	0.380113	-0.112345	-0.51914	0.166472	0.111743	-0.463955	-0.181097	-0.193325
	Fatty Acid Metabolism (Acyl Choline)	linoleoylcholine*	linoleoylcholine*	0.787841	0	0.0514179	0.0755752	0.674702	0.486186	0.720814	-0.701991	-0.0432945	0.0148382	0.708386	0.418544	-0.266559	0.337481	0.291158	-0.906097	-1.97467	-0.278813	0.0478636	1.18053	-0.705222	-1.97467	0.278014	0.206119	-0.426635	-1.32297	0.0237634	-0.883189	-0.909266	0.106726	1.30222	0.272855	-0.75486	-0.527971	-0.399478	-0.644122	0.23581	0.231958	-0.398212	-0.487839	-0.0793015	-0.0513962	-0.0236224	-0.37295	-0.258576	1.17383
	Lysine Metabolism	lysine	lysine	-0.165594	-0.00202364	-0.0432905	0.142947	0.0685382	-0.0403558	-0.270431	0.0991765	0.0054088	0.0632371	-0.122421	0.0604803	-0.1734	0.0577546	0.0905639	-0.0936128	-0.0804495	0.0101164	0.0251953	-0.227137	-0.229367	0.0712828	0.0487048	0.00201955	0.0536342	0.0462964	0.0653078	-0.13323	-0.113735	-0.123286	-0.0947703	0.333699	-0.117406	-0.164672	0.210839	0.00817113	0.101477	-0.0583621	-0.0788731	0.0470535	0.0201302	0.581818	-0.0291488	-0.0305258	0.0862061	-0.117301
	Pentose Metabolism	lyxonate	lyxonate	-0.101559	0.14956	0.106217	0.195273	-0.182367	0.0103589	0.176189	0.227022	-0.0324431	-0.467572	-0.127075	0.00174019	0.0115381	-0.107115	0.0145829	-0.243908	-0.00174322	0.299651	-0.151292	-0.158521	0.00347762	0.578492	-0.365154	-0.0761684	0.15286	0.0588819	0.108323	0.0211531	0.385382	0.0260773	-0.323854	-0.217298	0.0962329	-0.262015	0.331317	0.0875986	0.194532	0.152791	-0.147847	-0.221645	-0.0965065	0.38336	-0.345292	-0.141926	-0.65389	-0.267582
	TCA Cycle	malate	malate	-0.40333	0.137316	-0.293047	-0.0070586	-0.0844707	0.202367	0.152713	0.240668	-0.0875479	0.197133	0.0280785	-0.23709	0.00700912	-0.206921	-0.222248	0.240056	0.292481	0.00961089	-0.0332537	-0.305377	0.215002	0.465406	-0.212541	-0.210128	0.218464	0.260972	0.148596	0.211207	0.220115	-0.0520883	-0.609545	-0.210945	-0.160384	-0.107858	0.037165	0.387206	-0.0625733	-0.0278787	0.201313	-0.051177	-0.0539431	0.215947	0.398325	0.205188	-0.0777258	-0.245635
	Fatty Acid, Dicarboxylate	maleate	maleate	0.00800034	0.165998	-0.131647	-0.278541	-0.285537	0.163498	0.248831	0.518679	0.11953	-0.529585	-0.466487	-0.338987	-0.313522	-0.147073	-0.155509	-0.0298427	0.0130914	0.292572	-0.280082	-0.183442	0.0666574	0.129316	-0.347726	0.311615	0.00818889	0.202562	-0.179266	0.303381	0.340487	-0.170466	-0.225198	0.385873	-0.0894093	-0.519717	0.706804	0.0837465	-0.334375	-0.00806486	0.488981	0.150806	0.148174	0.0722067	-0.0790332	0.205427	-0.241507	-0.386515
	Fatty Acid Synthesis	malonate	malonate	-0.403434	0.0944557	-0.36771	0.0744917	-0.0438995	0.242825	-0.228232	0.334748	-0.174301	-0.000612528	-0.0851332	-0.0085958	-0.154014	-0.167531	-0.187047	-0.0528905	-0.152647	0.0452169	0.122107	-0.0782019	-0.0743031	0.150559	-0.016297	-0.0589803	0.352876	-0.0217053	0.112991	-0.17369	0.0473202	-0.214949	0.0999903	0.203696	-0.122659	-0.246781	0.255255	0.250449	-0.0124907	0.280388	0.217239	0.0898202	0.157273	0.320839	0.341849	0.724337	0.499769	0.000612153
	Fatty Acid Synthesis	malonylcarnitine	malonylcarnitine	0.0468275	-0.360101	0.0552755	-0.294363	-0.30025	0.00785152	-0.563178	0.196508	-0.068064	0.178107	-0.622578	-0.383815	0.282918	0.0074673	-0.292962	0.0550718	0.457633	-0.136295	0.357883	-0.00571061	0.0348986	0.733923	0.00388746	-0.270485	1.02409	0.608725	0.0601024	0.320198	-0.400616	-0.0424651	-0.21835	0.832954	-0.0738105	-0.194813	-0.00390263	0.0994646	-0.339075	-0.583552	0.149954	1.43194	-0.893555	0.890658	0.316984	-0.645235	-0.893555	-0.19838
	Food Component/Plant	maltol sulfate	maltol sulfate	-0.916933	0.246205	-0.412834	-0.326267	-0.178874	0.256743	0.264714	1.18157	-0.0551772	-0.74133	-0.161177	-0.0607003	0.309892	0.0334252	0.28216	0.118774	-0.618963	1.42957	-0.264271	-0.927859	-0.285731	0.325397	0.118358	-0.81576	0.57901	0.292979	0.527028	-1.56857	0.657141	-1.27266	-1.05669	0.051021	-0.0345812	-1.69971	0.984606	0.674094	0.352633	0.262137	-0.242151	-0.273986	0.314973	-0.416099	0.717618	1.39665	-0.0534916	-1.23381
	Glycogen Metabolism	maltose	maltose	-1.00338	0.46955	0.272431	0.036054	-0.231686	0.236076	0.299009	0.0681801	-1.0207	-0.310148	-0.0522706	0.214948	0.120635	0.735011	0.0908274	0	0.0810175	0.69947	-1.0207	-0.252299	0.0378484	0.195689	-1.0207	-0.986429	-1.0207	-1.0207	-0.528174	-0.649738	0.254605	-0.113287	-1.0207	-0.849963	-0.146019	0.217791	-1.0207	0.129847	0.199247	0.204249	-0.497726	-1.0207	-0.348501	-0.89705	0.128555	-0.387272	-0.215324	-0.925761
	Fructose, Mannose and Galactose Metabolism	mannitol/sorbitol	mannitol/sorbitol	-0.359014	0.329308	0.050169	-0.153588	0.0373339	-0.0225319	0.190089	0.295581	0.00200186	-0.122415	-0.105303	-0.0369291	-0.0312021	-0.280678	0.0647589	0.0746394	0.0388225	0.186864	-0.191392	-0.175204	-0.268787	0.135109	0.0374139	-0.353125	-0.33112	-0.142456	0.129197	-0.40511	0.267747	-0.00200587	-0.435486	-0.0975715	-0.170273	-0.32384	-0.00493436	0.459535	0.161962	0.10208	-0.175478	-0.549404	-0.0802378	0.0756893	0.742671	0.40998	0.26548	0.0996129
	Food Component/Plant	mannonate*	mannonate*	-0.0748778	0.714232	0.02226	-0.141786	0.00752197	0.151089	0.478556	0.0850221	0.199976	0.0927889	0.0490771	0.474101	0.143324	0.229507	0.313767	-0.232619	0.198365	0.794832	-0.0367468	-0.390478	-0.0853913	0.0955069	0.130252	-0.102493	-0.200792	-0.198721	0.0451605	-0.517878	0.227081	0.240792	-0.155391	-0.368504	-0.35152	-0.107186	0.398283	0.119088	-0.00757898	0.262241	-0.481811	-0.641647	-0.0292556	-0.140454	0.0911928	-0.184105	-0.494887	-0.155628
	Fructose, Mannose and Galactose Metabolism	mannose	mannose	-0.158825	0.543596	0.617929	-0.193947	0.0952771	-0.00629541	0.157052	-0.244484	-0.504908	-0.106476	0.300005	0.063237	0.011688	0.169473	0.0746512	-0.0107444	0.0147969	0.275605	-0.167811	0.24889	0.365194	0.0679855	-0.12512	-0.409383	-0.854995	-0.396397	-0.122268	-0.0799325	-0.0357185	0.28195	0.175803	-0.577863	-0.0285562	0.451383	-0.741416	0.161388	0.123713	0.389796	-0.276806	-0.726747	-0.457028	-0.549749	0.22768	-0.275345	0.00625603	0.228962
	Long Chain Saturated Fatty Acid	margarate (17:0)	margarate (17:0)	-0.0482092	0.208328	0.169945	0.350309	0.658407	-0.167059	0.0175708	-0.19332	-0.0590965	0.15312	-0.0437582	-0.291919	-0.564206	-0.382617	0.043622	-0.0713318	-0.291095	-0.367941	0.85503	0.357646	-0.142082	-0.156094	0.326948	0.365417	0.0318169	0.0289729	-0.0663507	0.0059506	-0.0198702	0.205968	0.552277	-0.0817999	-0.00598622	0.0774399	-0.0231944	0.164238	0.231018	0.482113	0.0407853	0.18842	0.241262	0.0371071	-0.118782	-0.7892	-0.590685	-0.266873
	Fatty Acid Metabolism (Acyl Carnitine, Long Chain Saturated)	margaroylcarnitine (C17)*	margaroylcarnitine (C17)*	-0.29044	0.154005	-0.398871	-0.520464	-0.0251555	-0.0835076	0.0889654	-0.331164	-0.0717184	0.0591366	0.201322	-0.0898294	0.125373	-0.253148	-0.165819	-0.0268007	0.139303	0.378439	-0.706004	0.424032	0.232081	-0.0736165	-0.380137	0.0252881	-0.202491	-0.330097	-0.0418969	0.48891	0.52028	-0.329036	0.12934	0.0797784	0.574953	-0.600702	0.530227	0.28322	0.362935	0.230725	-0.113996	-0.180444	-0.462242	0.0245382	0.179241	0.0524804	-0.12141	0.48693
	Methionine, Cysteine, SAM and Taurine Metabolism	methionine	methionine	-0.233531	-0.140463	0.113193	0.463974	-0.223385	0.0122171	-0.402756	0.534423	0.240632	-0.116744	-0.385908	-0.0129441	0.0201336	0.116036	-0.00824807	-0.263267	0.137076	-0.0559838	0.0412405	-0.278536	-0.256647	0.730765	0.149789	-0.138739	0.53199	0.282076	-0.0433608	0.268813	0.817745	0.237425	-0.316527	-0.143697	0.0969928	-0.0504258	0.521219	0.0425619	0.00818059	-0.12433	-0.327367	-0.254912	-0.17367	0.620784	-0.386098	0.332998	0.177585	-0.415526
	Methionine, Cysteine, SAM and Taurine Metabolism	methionine sulfone	methionine sulfone	0.0180892	-0.336742	0.630178	0.780373	-0.0184225	0.0265997	-0.715431	0.888272	0.526077	-0.703749	-0.198717	0.0772959	0.234915	0.510781	-0.243196	-0.0665605	0.331121	0.403913	-0.112331	-0.155291	0.593617	1.18372	-0.415035	-0.175763	1.12973	-0.100786	-0.0663312	0.606458	1.0296	0.364904	-0.421703	-0.318142	0.618676	0.254119	0.497913	-0.0536829	-0.0331886	-0.175941	-0.205796	-0.212521	-0.171116	1.23507	-0.49233	0.570884	0.347203	-0.622958
	Methionine, Cysteine, SAM and Taurine Metabolism	methionine sulfoxide	methionine sulfoxide	0.0229688	-0.277872	-0.130191	0.205201	-0.142799	-0.00980431	-0.222971	0.507241	0.00970912	-0.581677	-0.381021	-0.0704772	-0.188949	-0.118888	0.0564501	-0.0589126	-0.0940097	0.139625	0.219366	-0.049969	-0.235922	0.425228	0.121099	-0.064478	0.612584	0.317554	0.15048	-0.0291974	0.617885	-0.235483	-0.485072	0.172697	0.158647	-0.570972	0.687734	-0.126701	0.0609155	0.0694543	-0.248526	0.0463788	0.189871	0.568713	-0.263791	0.363653	-0.0556719	-0.269012
	Food Component/Plant	methyl glucopyranoside (alpha + beta)	methyl glucopyranoside (alpha + beta)	0.0317034	-0.319421	-0.121308	-0.0870966	-0.115712	0.0710057	-1.08115	0.0815595	-1.15554	0.141012	0.0156585	-0.284557	0.15056	-0.304302	-0.0153801	0.0328557	0.174385	-0.558746	0.398231	0.0151471	0.0895537	0.894464	0.074179	-0.200127	0.836505	0.165401	-0.154348	0.163815	0.63435	-0.175906	-0.198108	0.0265883	0.313697	0.187486	-0.488454	0.422914	-0.226605	-0.354572	0.0900832	0.725348	-0.561243	0.455247	-1.12522	-0.70537	-0.81578	-1.08361
	Food Component/Plant	methyl indole-3-acetate	methyl indole-3-acetate	0.394645	-1.15991	0.0116318	0.217747	-0.281846	-0.417969	0.685476	-0.12704	-0.108672	-0.227582	0.180553	-0.179946	-0.631407	0.171485	0.171366	-0.087085	-0.0229122	0.0790611	0.198001	0.56256	0.349269	0.270825	-0.139949	0.443854	1.14259	-0.307266	0.20756	0.251997	-0.0117687	-0.984231	0.292654	0.385239	-0.219592	-0.451368	0.896744	-0.626751	0.164652	0.374184	0.038125	0.20737	-0.0826839	0.649066	-1.28563	-0.668964	-0.757999	-1.03184
	Food Component/Plant	methyl vanillate sulfate	methyl vanillate sulfate	-0.707625	1.3052	-0.981786	2.07162	-1.50902	0	1.47876	0.601903	0.174182	-0.702969	-0.84216	0.410673	-0.0557516	-0.856631	-0.037432	0.189942	-0.452691	-0.615353	-0.318007	0.129576	0.941867	1.54589	-0.522485	-0.0912805	1.79869	-0.0116391	0.354559	1.16718	0.669906	-1.23111	0.297742	0.560558	1.21628	-1.61352	0.288993	1.5802	1.79633	-0.729575	1.34478	1.5191	-0.125514	-1.61352	-0.427423	0.251508	-0.682274	-0.30176
	Benzoate Metabolism	methyl-4-hydroxybenzoate sulfate	methyl-4-hydroxybenzoate sulfate	-1.17011	0.813047	-0.0730173	1.601	-1.3397	-0.590639	1.33235	0.763425	-0.183763	-1.36181	-1.12701	0.134447	-0.138904	-0.682799	-0.547788	0.0983055	-0.15169	-0.752595	1.12111	0.101512	0.663656	1.25799	0.599616	-0.358846	1.40147	-0.533313	0.0680466	0.677121	0.456771	-0.787523	0.168017	-0.16558	0.689623	-1.03899	-0.208239	0.826614	0.454958	-0.761849	0.770301	0.901858	-0.953303	-0.338135	-0.193057	0.456721	0.219186	-0.674468
	Fatty Acid Metabolism (also BCAA Metabolism)	methylmalonate (MMA)	methylmalonate (MMA)	-0.254173	0.541735	0.022027	-0.08388	-0.184657	0.321763	0.420098	0.532531	-0.1175	-0.418568	-0.245716	-0.0459387	0.150324	0.199829	-0.0573724	-0.210785	0.126614	0.225123	-0.0622854	-0.123223	0.130078	0.390874	-0.032804	-0.270802	-0.100161	-0.117383	0.0838344	-0.262757	0.530621	0.155038	-0.324842	-0.115159	0.119702	-0.0988655	0.35383	0.107514	-0.0225232	0.0946339	-0.0832269	-0.385119	-0.187698	0.289938	0.307656	0.372599	-0.16165	0.145272
	Purine and Pyrimidine Metabolism	methylphosphate	methylphosphate	0.398049	-0.27957	-0.273174	-0.180411	0.242057	-0.0852609	0.0925945	-0.124973	-0.255165	0.1254	-0.32542	-0.316167	-0.00693641	-0.602002	0.0984112	0.34276	0.334898	-0.299817	0.273144	0.289642	-0.370075	0.130898	0.0477132	-0.218782	-0.0703173	0.185462	0.00267326	-0.106162	-0.149236	-0.357172	-0.219522	0.286957	-0.273652	-0.282376	0.455572	0.323528	0.366623	0.200009	0.274944	0.408052	-0.166017	-0.101195	0.27307	0.122801	0.176572	-0.157689
	Leucine, Isoleucine and Valine Metabolism	methylsuccinate	methylsuccinate	-0.565802	0.282009	0.358587	0.173322	-0.0132503	-0.0902961	0.140343	0.718831	0.44501	-0.327316	-0.338369	0.164971	0.0622715	0.742942	0.175436	-0.00958282	0.00921774	1.93485	-0.680059	-0.571911	-0.193784	0.0584751	-0.14416	-0.674078	-0.348811	-0.246282	-0.0915466	-0.77636	0.249717	-0.096125	-0.93549	-0.318659	0.157511	-0.15066	0.403233	-0.0093035	0.0731469	-0.100267	-0.215388	-0.947968	-0.428003	0.273402	1.28287	1.41058	1.38812	1.17378
	Mevalonate Metabolism	mevalonate	mevalonate	-0.476396	-0.00964952	-0.475802	-0.301286	-0.216364	0.030287	-0.165223	0.246409	-0.0470137	-0.246479	-0.29934	-0.0503422	0.078124	0.259096	0.150044	-0.173232	-0.371332	0.281368	0.103468	-0.389002	-0.321221	0.0150416	0.128044	-0.0763352	0.428509	-0.0755004	-0.0367352	0.159106	0.318358	-0.203737	-0.342591	0.107739	0.162272	-0.285412	0.432336	-0.130425	0.100166	0.0593636	-0.281272	0.00955729	0.0194708	0.0303144	0.211199	0.101516	0.126693	-0.0310155
	Inositol Metabolism	myo-inositol	myo-inositol	-0.0160339	-0.159034	-0.00777316	-0.276871	-0.263613	0.310889	-0.315821	-0.0922423	-0.364837	0.0361121	0.17305	-0.0261036	0.103147	0.183566	0.205874	-0.0861465	0.00202673	0.115073	0.270972	0.306736	0.173307	0.943843	0.000512667	-0.266802	0.329488	0.11766	0.0558936	-0.16277	0.228424	-0.282486	-0.332448	0.0702936	-0.0274345	-0.574112	1.12763	0.299253	-0.112344	-0.0594221	0.141434	0.328722	-0.180735	-0.293333	0.0531135	0.344835	-0.00051293	-0.404736
	Long Chain Saturated Fatty Acid	myristate (14:0)	myristate (14:0)	0.0568245	0.424712	0.419822	0.266663	0.772333	-0.555024	-0.168076	-0.436549	-0.00955107	0.431895	-0.101117	-0.314233	0.117168	-0.582443	-0.330339	-0.028136	-0.0208598	-0.137097	0.538089	-0.247372	-0.267909	0.0366905	0.360099	0.31328	-0.410652	-0.211471	-0.0534291	0.717958	0.413434	1.0492	0.813374	0.123062	0.452638	0.989936	0.38251	0.485916	0.420822	0.283345	-0.142846	0.0973094	-0.140873	0.00946071	-0.160056	-0.86608	-0.430285	-0.355316
	Fatty Acid Metabolism (Acyl Carnitine, Monounsaturated)	myristoleoylcarnitine (C14:1)*	myristoleoylcarnitine (C14:1)*	-0.265404	0.0842915	-0.0765525	-0.0975411	0.371396	-0.552294	-0.400531	-0.133335	-0.146508	0.348767	-0.0565181	-0.29428	0.563603	-0.519989	-0.255736	0.296602	0.527832	0.307824	-0.0104037	-0.370551	0.109633	0.454693	0.21885	0.082452	-0.28577	-0.0241551	0.023114	1.52281	0.779875	1.26588	0.0497754	-0.270421	1.09035	1.01049	0.623001	1.24588	0.328597	-0.231737	0.406212	-0.121633	-0.675542	0.0102965	-0.0992581	-0.277544	0.237458	-0.128696
	Fatty Acid Metabolism (Acyl Carnitine, Long Chain Saturated)	myristoylcarnitine (C14)	myristoylcarnitine (C14)	-0.268219	0.116549	-0.00652454	-0.125854	0.441171	-0.475384	-0.170217	-0.0332648	-0.150922	0.366701	-0.169116	-0.134282	0.382821	-0.447999	-0.0431983	0.19501	0.167425	0.258188	-0.112707	-0.0326883	-0.0142037	0.353012	0.0676065	0.147207	-0.184348	-0.0359046	-0.0242689	1.01577	0.736656	0.659458	0.0984306	0.00648224	0.618332	0.501944	0.253147	0.805416	0.311236	-0.0598694	0.336489	0.145654	-0.482533	0.0653844	0.0184144	-0.389724	-0.0466336	-0.0465718
	Food Component/Plant	N-(2-furoyl)glycine	N-(2-furoyl)glycine	-0.52717	-0.617179	-0.704721	-0.716114	-0.213295	0.64137	0.0352476	0.70084	0.82975	-0.0188115	-0.795986	0.0184642	0.347986	0.379951	-0.267832	-0.171239	-0.0794271	1.17733	-0.350483	-1.03592	-0.213952	0.0879066	-0.320891	0.0705173	0.232423	0.241059	0.260904	-0.978489	0.242689	-0.416115	-1.49504	-0.474691	-0.441004	-1.22164	1.32345	1.29904	-1.12831	-0.108555	-0.366742	0.0566506	0.247051	0.374489	0.346623	0.914098	0.131826	-0.145055
	Histidine Metabolism	N-acetyl-1-methylhistidine*	N-acetyl-1-methylhistidine*	0.12179	0.0889549	-0.185449	0.0460098	0.00953983	-0.0127664	-0.738587	0.10058	-0.00963172	-0.099213	-0.0401785	0.157235	-0.19021	-0.378854	0.28079	-0.0651901	0.167574	0.292702	0.54114	-0.191614	-0.227044	0.783213	0.231156	-0.0144064	0.434428	0.0977215	-0.0214475	-0.0452968	0.470898	0.0199713	0.0410431	-0.198951	0.0969116	0.0297686	0.462063	0.236828	0.227064	-0.0534697	-0.346997	0.196146	-0.299625	0.591745	-0.698753	-0.932473	-1.17358	-0.867368
	Fatty Acid, Amino	N-acetyl-2-aminooctanoate*	N-acetyl-2-aminooctanoate*	-0.358326	0.263043	-0.617333	-0.057118	0.16362	-0.156595	0.0206092	-0.135581	-0.259398	-0.174876	0.044949	0.306238	-0.178144	-0.760146	-0.327785	0.0245058	0.319221	-0.0572679	0.186784	-0.161842	-0.302693	0.447973	-0.019399	0.0190298	-0.28479	0.549946	0.365407	0.245554	0.388308	0.122272	-0.0939101	-0.455975	-0.54054	0.250256	0.292236	0.425817	0.201364	-0.138822	0.305956	-0.427177	-0.504241	0.440411	0.388185	-0.80717	-0.995213	0.174607
	Histidine Metabolism	N-acetyl-3-methylhistidine*	N-acetyl-3-methylhistidine*	0.0141037	0.0123682	0.127407	0.188173	0.246015	-0.220005	-0.873751	0.406015	0.0629649	-0.423597	0.292217	0.316931	-0.192736	-0.073208	0.00695151	-0.109976	-0.0875192	0.89507	0.092461	-0.289375	0.595796	0.943158	0.0928871	0.0257428	0.403582	-0.117698	-0.0827572	-0.108612	-0.357172	-0.0720733	-0.145698	-0.518784	0.0417389	-0.00700017	0.700135	0.415326	0.194872	0.0606076	-0.877041	0.148233	-0.34862	0.593548	-0.638853	-0.172096	-0.46834	-0.966321
	Glutamate Metabolism	N-acetyl-aspartyl-glutamate (NAAG)	N-acetyl-aspartyl-glutamate (NAAG)	-0.272298	-0.131194	-0.109558	-0.00214613	-0.133007	0.00214153	-0.435537	0.0393943	-0.0542672	0.0641175	0.0411458	0.0818573	-0.132903	0.0254157	-0.0373247	-0.176391	0.117705	0.409951	0.333904	-0.264999	0.144555	0.282621	0.16423	0.0102829	0.135342	0.322061	0.00230805	0.0589348	-0.207832	-0.0850442	-0.00586142	0.159281	-0.0518295	0.123434	0.655849	-0.01009	-0.0724915	-0.24476	-0.215473	-0.234928	0.2684	0.16306	-0.157002	-0.151237	0.207466	-0.211825
	Pyrimidine Metabolism, Uracil containing	N-acetyl-beta-alanine	N-acetyl-beta-alanine	0.114156	-0.405433	0	0.155752	-0.174811	0.0854424	-1.06497	0.30817	-0.0735194	0.0161361	-0.234207	-0.235299	-0.182952	-0.495295	0.0971079	0.00381864	0.140402	-0.364227	0.427597	-0.444734	-0.24334	0.593258	-0.0811192	-0.294146	0.671398	0.502992	-0.207922	0.0153104	-0.0275999	0.270525	-0.083347	0.167457	-0.0764284	0.236824	-0.223152	0.0752572	-0.407869	-0.114809	0.188203	0.729285	0.0315483	0.582456	-0.383376	0.0140985	0.0820189	-1.05517
	Polyamine Metabolism	N-acetyl-isoputreanine	N-acetyl-isoputreanine	-0.0158827	-0.0193458	0.61838	0.581615	-0.491067	0.401471	-0.317031	0.921686	0.355128	0.0403557	-0.234584	-0.145573	0.0156344	-0.0318173	0.246784	-0.656514	-0.0643516	0.975421	0.0685542	-0.827621	0.29188	0.98745	0.288169	-0.0849224	0.674703	0.108387	-0.0741719	0.0622344	0.738615	-0.171069	-0.689116	0.0739024	0.50991	-0.050433	1.21123	-0.164116	-0.0441173	0.333949	-0.497443	0.0797674	-0.0342982	0.723494	-1.91173	-0.861463	-1.30786	-1.91173
	Alanine and Aspartate Metabolism	N-acetylalanine	N-acetylalanine	-0.364621	0.00375119	0.126472	0.0129412	-0.0406143	0.0500539	0.278007	0.230617	-0.163478	0.0734266	0.00984204	-0.0694391	-0.105267	-0.0755789	-0.0735828	-0.109366	-0.0024861	0.195652	-0.0915752	-0.188852	-0.158319	0.00247993	-0.147524	-0.303454	0.0697163	-0.0220307	0.0413697	0.0226988	0.221121	0.0213026	-0.155725	-0.206842	-0.00673224	-0.126193	0.168961	0.334298	-0.0679356	-0.0663224	0.0486355	-0.241306	-0.227416	-0.181966	0.653512	0.348906	0.108669	0.193061
	Urea cycle; Arginine and Proline Metabolism	N-acetylarginine	N-acetylarginine	-0.1157	0.29882	-0.22897	0.103963	-0.0802443	0.060059	0.736865	0.000925108	-0.156546	-0.3346	-0.373019	-0.222108	-0.239282	-0.514724	-0.228438	-0.11593	-0.0237418	-0.270372	-0.239571	0.132628	-0.344757	0.149721	-0.282485	0.0494166	0.296279	0.107149	0.297539	0.196562	0.728415	-0.300338	-0.516123	0.0751097	0.15208	-0.581751	0.405815	0.126004	0.0281903	0.202946	0.202138	-0.000925965	-0.0806149	0.410013	0.643678	-0.675189	-1.0457	0.492613
	Alanine and Aspartate Metabolism	N-acetylasparagine	N-acetylasparagine	-0.458671	0.358811	0.0713958	0.183525	0.1172	0.0346814	0.420779	0.478852	0.0811478	-0.196936	-0.275494	-0.0237427	0.023192	-0.308806	-0.0271186	-0.27103	0.0496378	0.327129	-0.232269	-0.579002	-0.311304	-0.127475	-0.306144	-0.358005	-0.353885	-0.123283	0.260014	-0.4268	0.441392	0.0720234	-0.665762	-0.50953	-0.146024	-0.335804	0.682589	0.338466	0.173244	0.166448	-0.169785	-0.971678	-0.247943	0.0404452	1.13027	0.187659	-0.38622	0.604765
	Alanine and Aspartate Metabolism	N-acetylaspartate (NAA)	N-acetylaspartate (NAA)	-0.340197	-0.0564379	-0.134304	0.107357	-0.339553	-0.217793	-0.384328	0.257893	-0.250514	0.618526	0.131343	0.140515	-0.0334104	-0.1816	0.216529	-0.427924	0.074439	0.143419	0.214855	-0.183967	0.0570021	0.201954	-0.046005	-0.297368	0.103635	0.0554637	0.0227655	0.121961	0.150279	-0.195607	-0.330677	-0.301105	-0.0894553	-0.170558	0.920098	0.460765	0.11238	-0.0232959	0.0967554	-0.28843	-0.292361	-0.313456	0.131174	0.172425	0.051248	-0.449903
	Urea cycle; Arginine and Proline Metabolism	N-acetylcitrulline	N-acetylcitrulline	-0.115016	0	0.347754	0.12762	0.0234356	0.38128	-0.181198	0.576584	0.00670097	-0.297211	-0.463135	0.134867	-0.184609	-0.463135	0.146786	-0.134945	-0.0361926	-0.0432313	-0.447808	-0.339135	0.210076	0.462164	-0.263563	0.0475937	0.5915	-0.0623087	0.0878293	-0.153873	0.425159	-0.139781	-0.178401	0.0650491	0.0217166	-0.39689	0.645074	0.228388	-0.189187	0.334621	0.194236	-0.225678	0.0162878	0.442789	-0.136661	-0.162125	-0.243116	-0.286636
	Aminosugar Metabolism	N-acetylglucosamine/N-acetylgalactosamine	N-acetylglucosamine/N-acetylgalactosamine	-0.0723862	0.25991	-0.132463	-0.18992	0.0453582	0.0987343	0.00850788	0.0479769	-0.0666496	0.179383	-0.164928	0.0534133	-0.160983	-0.208341	0.203039	0.0195883	-0.134745	0.253266	0.00969574	-0.355228	-0.215752	0.19621	-0.0283852	-0.0297865	0.0474185	0.107753	0.134294	-0.239251	0.156112	-0.125187	-0.00858088	0.107062	-0.0689254	-0.129505	0.0586266	0.264294	0.0329297	-0.0112308	-0.00888328	0.155466	-0.130485	0.131617	0.035318	-0.0473534	-0.253588	-0.23932
	Aminosugar Metabolism	N-acetylglucosaminylasparagine	N-acetylglucosaminylasparagine	0.542641	-0.66036	-0.691537	-0.282354	-0.284034	0.0510851	0.594894	0.168899	0.383958	0.342945	-0.254654	-0.303578	-0.29744	-0.122828	0.267123	0.528721	0.420546	0.26012	0.406777	0.277593	-0.0547298	0.161539	-0.195575	-0.310955	0.326971	0.458437	-0.138442	0.0650226	-0.232231	-0.397387	0.0135158	-0.107097	-0.013701	-0.286209	0.431391	0.206965	0.279957	0.154403	0.405144	0.991298	-0.264505	-0.687798	-0.121834	-0.312706	-0.395982	-0.631036
	Glutamate Metabolism	N-acetylglutamate	N-acetylglutamate	-0.606263	0.619477	-0.164206	-0.147088	-0.291296	0.446561	0.784712	0.132155	0.20646	0.492733	-0.136531	-0.00625414	0.00621527	-0.0586042	0.258622	0.119278	-0.0351798	0.660547	-0.0242713	0.0356775	-0.395204	-0.0426217	0.104745	-0.168404	-0.0461762	0.0901052	-0.0962078	-0.0485959	0.602132	-0.19295	-0.552191	-0.171199	-0.0766881	-0.595913	1.4716	0.381501	-0.106029	0.154751	0.451809	-0.263856	-0.0242073	0.0677807	1.50775	0.215938	-0.267766	1.19033
	Glutamate Metabolism	N-acetylglutamine	N-acetylglutamine	-0.211649	0.0786565	-0.255781	-0.324282	0.0479707	-0.22571	0.109893	0.00575901	-0.113938	0.0144872	-0.0985008	-0.00878788	-0.483944	-0.529654	-0.0150997	-0.0220984	-0.460569	0.398615	0.13168	-0.410308	-0.477791	0.274988	0.155366	-0.147974	0.274059	-0.118131	0.0535251	-0.418375	0.0817622	-0.62603	-0.331603	0.612748	-0.217452	-0.676255	0.279508	0.170726	0.076603	0.0279612	0.0442888	0.0940688	-0.209486	0.565134	1.09322	-0.00579236	-0.41867	0.978288
	Glycine, Serine and Threonine Metabolism	N-acetylglycine	N-acetylglycine	-0.055917	-0.246519	0.060435	-0.275496	0.392786	0.28827	0.604508	0.0489205	-0.373746	0.0651215	0.433108	-0.123793	-0.478313	-0.432729	-0.227036	0.065759	-0.150257	-0.187908	-0.0170013	-0.0285848	-0.359527	-0.660302	0.082213	-0.222939	-0.660302	0.203962	0	-0.383794	-0.298921	0.079605	-0.26541	-0.660302	-0.660302	-0.152153	-0.25316	0.281992	-0.0201717	0.238768	0.0595401	-0.660302	0.171177	-0.660302	0.71795	0.11023	0.0236656	0.441112
	Histidine Metabolism	N-acetylhistamine	N-acetylhistamine	-0.74046	-0.351192	-0.71041	0.230772	-0.74046	0.538736	0.0155801	0.823534	-0.470736	-0.74046	-0.74046	0.292591	-0.0393115	0.0650073	-0.164647	-0.070404	-0.74046	0.798076	-0.269851	-0.116572	-0.74046	-0.74046	0.168854	-0.260692	0.632105	0.26936	0.0967782	-0.74046	-0.241759	-0.74046	-0.74046	-0.74046	-0.74046	-0.74046	1.06081	0	-0.351559	0.0897077	-0.2486	-0.74046	0.148374	-0.74046	-0.265352	0.500182	-0.242393	-0.74046
	Histidine Metabolism	N-acetylhistidine	N-acetylhistidine	-0.457111	0.151628	0.16461	0.106856	0.182323	0.152248	0.198329	0.507401	0.0649142	-0.102477	0.0271537	0.184653	-0.110087	0.00991583	0.0272179	-0.0100151	0.0268942	0.347411	-0.111729	-0.259326	-0.0470467	-0.140093	-0.237211	-0.511245	-0.186319	-0.150497	-0.070686	-0.318305	0.159365	0.0596292	-0.474452	-0.491215	-0.229562	0.0489907	0.582271	0.175571	-0.229005	-0.122271	-0.161917	-0.642665	-0.387517	-0.0928644	0.780383	0.0122026	-0.309305	0.355869
	Urea cycle; Arginine and Proline Metabolism	N-acetylhomocitrulline	N-acetylhomocitrulline	-0.294817	0.140593	-0.0296355	-0.226062	0.0943765	0.194465	-0.225152	0.478771	0.349162	0.127322	-0.166253	0.0167792	-0.122419	-0.181103	0.0533797	0.00621041	0.445794	0.156232	0.168893	-0.206301	-0.112113	0.234198	0.00494497	-0.00496955	0.0649826	0.177333	0.201571	-0.115383	0.234135	0.154931	-0.145921	-0.146494	0.0259451	0.0269671	0.299266	0.377172	-0.496162	0.035543	-0.284775	-0.0505149	-0.602298	-0.0293206	-0.236567	-0.159809	-0.276335	-0.603119
	Leucine, Isoleucine and Valine Metabolism	N-acetylisoleucine	N-acetylisoleucine	-0.295262	0.360205	0.181854	0.196328	0.151177	0.233506	0.532239	0.647263	-0.0751583	-0.284069	-0.220568	-0.163259	0.00382881	-0.625778	-0.182281	0.0876186	-0.0132878	0.0160874	-0.514998	-0.300776	-0.140867	0.0629215	-0.357762	-0.0128392	0.204739	-0.161399	0.233081	0.0132232	0.421052	-0.0529576	-0.687856	-0.180822	-0.0344044	-0.288214	0.158772	0.258782	0.0994125	0.322713	0.150312	-0.16033	-0.00851141	0.0944941	0.600035	-0.00384353	-0.575948	0.0619393
	Tryptophan Metabolism	N-acetylkynurenine (2)	N-acetylkynurenine (2)	-0.677531	0.0739107	-0.00737158	0.510302	-0.835761	0.00731764	-0.101992	1.07377	0.126005	-0.880873	-0.273	-0.648379	0.103184	-0.61086	-0.424338	-0.121071	0.189334	-0.175368	-0.568838	-0.294688	0.014077	0.865032	-0.787633	-0.0922183	1.14597	-0.165436	-0.246556	0.838555	1.35611	0.161258	-0.627396	-0.34035	0.861103	-0.0427593	0.730665	0.0609838	-0.496303	-0.0969933	0.31576	-0.0980303	-0.506025	0.288195	0.382507	0.689133	0.413439	0.399047
	Leucine, Isoleucine and Valine Metabolism	N-acetylleucine	N-acetylleucine	-0.579903	0.132391	0.190261	0.192252	-0.216564	0.146287	0.471921	0.74697	-0.0982831	-0.609069	-0.283646	-0.397959	0.103314	-0.520537	-0.387265	0.0688099	0.0404495	0.0413178	-0.847067	-0.232034	-0.108459	0.0127276	-0.591095	-0.268116	0.300593	-0.144893	-3.25484e-05	-0.156086	0.547983	3.25473e-05	-1.05115	-0.470738	0.0503174	-0.178137	0.00538188	0.282986	-0.150477	0.129351	0.359841	-0.438457	-0.183554	-0.0830079	0.973316	0.107153	-0.508098	0.474851
	Methionine, Cysteine, SAM and Taurine Metabolism	N-acetylmethionine	N-acetylmethionine	-0.353885	-0.124217	-0.00383097	0.207064	-0.183787	0.200585	0.571468	0.712878	-0.157878	-0.259371	-0.264107	-0.178432	-0.103686	-0.0551743	-0.169026	-0.15347	0.0243092	0.464969	-0.242973	-0.273794	0.126284	0.0873153	-0.156955	-0.188253	0.402637	0.267696	0.0825545	-0.024076	0.184055	0.0621421	-0.545317	-0.42291	-0.146865	-0.0869015	0.677466	0.190128	-0.0908631	0.044005	0.0415206	-0.405189	-0.105954	0.0994409	1.10627	0.381376	0.00381635	0.768559
	Methionine, Cysteine, SAM and Taurine Metabolism	N-acetylmethionine sulfoxide	N-acetylmethionine sulfoxide	-0.203119	-0.171258	-0.0323436	0.160216	-0.187002	-0.097663	0.179843	0.602941	-0.044801	-0.630176	-0.247284	-0.08051	-0.0870337	-0.0286515	-0.038582	0.0470721	0.0198347	0.488169	-0.149792	-0.159471	0.080008	0.562875	0.0507304	-0.213145	0.697048	0.256389	0.24733	-0.0900603	0.556772	-0.0993748	-0.461424	0.0361678	0.125849	-0.274017	0.77002	-0.0988864	-0.324153	0.0106031	0.00151616	-0.0171766	-0.00151846	0.446295	0.540097	0.456415	-0.125492	0.459665
	Aminosugar Metabolism	N-acetylneuraminate	N-acetylneuraminate	0.00109251	0.161079	-0.341783	-0.198659	-0.225629	0.0865587	0.140971	-0.150946	-0.475369	-0.110704	0.133242	0.00161782	-0.0427419	0.117079	-0.0393607	-0.0876282	0.217384	0.239436	0.354959	-0.0601688	0.006769	0.449439	-0.134113	-0.257258	0.0332979	0.133896	-0.0459846	-0.0353172	0.0668647	0.0911765	-0.245955	-0.219625	0.163351	0.0424346	0.418981	0.1526	-0.0570575	-0.237913	0.0807127	-0.00109371	-0.456654	-0.476323	-0.156702	0.00835079	0.0909164	-0.185917
	Phenylalanine Metabolism	N-acetylphenylalanine	N-acetylphenylalanine	-0.264759	-0.157691	0.247474	0.453396	-0.306062	0.255477	-0.459374	0.777687	0.400116	-0.756454	-0.342775	-0.268474	0.0712815	-0.160092	-0.274412	-0.115124	0.337134	0.170109	-0.369166	-0.24267	0.114415	0.443369	-0.599449	-0.0353847	0.669005	-0.192908	0.0904062	-0.0304953	0.642459	0.152117	-0.82186	-0.485167	0.323567	0.0295928	0.857536	0.264397	-0.429422	0.252804	0.0468612	-0.166659	0.0401134	0.329505	-0.597468	0.195367	-0.114757	-1.09864
	Urea cycle; Arginine and Proline Metabolism	N-acetylproline	N-acetylproline	-0.272822	0.0979706	-0.612793	0.361192	-1.74073	0.588187	0.0811318	0.683239	-0.00966347	-0.291422	-1.10656	0.143596	-0.105551	0.03563	0.0530635	-0.309165	-0.0498245	0.521134	-0.782344	-0.547176	-1.13996	0.341832	-0.995457	-0.0627316	0.931186	0.400843	0.131042	-0.381834	0.513674	-1.17585	-0.975146	0.19885	-0.130872	-1.48542	0.954201	-0.0533261	-0.229462	0.374968	-0.660906	0.00957098	0.0240582	0.699709	0.16265	0.58856	-0.323231	-0.153215
	Polyamine Metabolism	N-acetylputrescine	N-acetylputrescine	0.0184728	0.266134	-0.304876	-0.0122811	0.132409	0.252348	-0.506001	-0.259745	-0.723383	0.417841	-0.0514335	0.436195	-0.22703	0.749908	0.0121321	-0.2165	-0.156737	0.0943911	0.0716169	0.0241929	-0.152555	0.144935	0.399199	-0.159279	0.0488319	0.58594	0.833697	-0.206277	-0.338619	-0.068961	0.244858	0.0560241	-0.213981	-0.136685	-0.108493	0.840563	-0.184053	-0.076183	0.304054	-0.0902511	-0.209651	-0.309206	0.0555782	0.158538	0.29514	-0.063594
	Food Component/Plant	N-acetylpyrraline	N-acetylpyrraline	-0.393818	0.0657489	-0.509637	-0.55769	-0.439896	0.220936	0.245231	0.411378	0.35896	-0.595714	-0.379509	-0.216832	-0.166046	-0.319617	-0.14374	0.00236795	0.124536	-0.00820101	0.083529	-0.0783762	-0.108698	0.191081	-0.0996896	0.143803	0.52676	0.292732	0.172635	-0.12711	0.505079	-0.460954	-0.553025	-0.134513	-0.0907418	-0.430327	0.730467	0.135963	-0.641645	0.0694248	0.055625	-0.00237357	0.134538	-0.0925918	0.454018	0.259926	-0.227558	0.131563
	Glycine, Serine and Threonine Metabolism	N-acetylserine	N-acetylserine	-0.423042	0.292789	-0.0805612	-0.132796	-0.093248	0.35273	0.485032	0.205794	-0.238148	0.0100046	-0.0135309	0.206871	0.140335	-0.234928	-0.0140861	-0.0101057	0.137324	0.101703	-0.203146	-0.169052	-0.0541234	0.0203249	0.061498	-0.343972	-0.181975	0.140958	0.143148	-0.214927	0.0563992	0.0819683	-0.252459	-0.0426659	-0.231581	-0.0634436	0.228589	0.27691	0.0234998	-0.0785884	0.11952	-0.372597	-0.232036	-0.0833132	1.3044	0.0719499	-0.098512	0.86437
	Methionine, Cysteine, SAM and Taurine Metabolism	N-acetyltaurine	N-acetyltaurine	-0.255637	0.118637	-0.425895	0.120555	-0.311546	-0.440542	0.287227	-0.0372294	-0.233786	-0.000553491	-0.412142	0.0162524	-0.378001	-0.247832	0.0686383	-0.492285	-0.251658	0.000553185	0.193077	-0.694443	-0.415312	0.311388	-0.258932	-0.109676	0.223022	0.000568195	0.0977965	-0.0146138	0.140145	-0.241378	0.0748392	0.235751	-0.188244	-0.342091	0.586399	0.0229444	0.144815	-0.211718	-0.249423	-0.170591	-0.387032	0.135008	0.883568	1.12086	0.668542	0.711934
	Glycine, Serine and Threonine Metabolism	N-acetylthreonine	N-acetylthreonine	-0.170115	0.458359	-0.222456	0.0673705	0.0589783	0.211587	0.372396	0.487244	-0.0278436	-0.146947	-0.0819635	0.191577	-0.368402	-0.180468	0.0769205	-0.0141325	-0.203038	0.236789	0.0301407	-0.136632	-0.170554	-0.355816	-0.0213875	-0.0591488	-0.279909	0.314029	0.312179	-0.227036	0.309618	-0.00454698	-0.198816	-0.502932	-0.0439337	-0.441011	0.667095	0.291999	0.230692	0.28078	0	-0.64036	0.0487081	-0.64036	0.724309	0.307476	-0.00163174	0.339833
	Tryptophan Metabolism	N-acetyltryptophan	N-acetyltryptophan	-0.412925	0.174768	-0.128534	0.494154	-0.134559	0.194633	0.892992	0.530036	0.080909	-0.413071	-0.12908	-0.0921796	-0.0541943	-0.784519	-0.144163	-0.133712	0.256809	-0.537496	-0.318889	-0.276431	0.242988	0.276846	-0.390321	0.0665802	0.499425	0.0296566	-0.0140264	0.455005	0.690112	-0.0869803	-0.354316	-0.136093	0.0109	-0.0110202	0.0737449	0.271346	-0.193211	0.159832	0.425584	0.0341824	-0.133165	0.428289	0.651449	-0.766301	-1.28369	0.315196
	Tyrosine Metabolism	N-acetyltyrosine	N-acetyltyrosine	-0.0733064	0.329831	0.0319816	0.411208	-0.260292	0.116388	-0.629327	0.810715	0.388542	-0.248479	-0.898026	0.0135281	0.0427045	-0.17092	0.115553	-0.254738	0.139935	0.399013	-0.48248	-0.294254	-0.0240886	0.367941	-0.391957	0.3139	0.279716	-0.132984	0.104832	0.513706	0.415063	0.303701	-0.617851	-0.456276	0.416972	-0.20867	0.758199	0.205308	-0.321581	0.00648729	-0.00401128	-0.318561	0.00399525	0.420775	-0.783396	-0.149371	-0.243116	-1.47195
	Leucine, Isoleucine and Valine Metabolism	N-acetylvaline	N-acetylvaline	-0.252583	0.158037	-0.0525989	-0.00825889	0.0735668	0.140434	0.707578	0.361788	-0.261272	-0.154143	-0.362053	-0.356201	0.020962	-0.458456	-0.283301	0.0786203	-0.0943783	0.0435976	-0.227204	-0.180195	-0.375288	-0.0964978	-0.414212	0.183727	0.244834	-0.068848	0.180857	-0.0264626	0.269869	-0.326463	-0.235035	-0.0603293	0.00819124	-0.378842	0.386566	0.155669	0.102069	0.32141	0.117155	-0.0533379	0.0200756	-0.122826	0.717938	0.1959	-0.24147	0.400442
	Ceramides	N-behenoyl-sphingadienine (d18:2/22:0)*	N-behenoyl-sphingadienine (d18:2/22:0)*	0.253652	0.759572	-0.745134	-0.697894	0.634449	0.0417398	0.771664	-0.28078	0.021858	0.565232	-0.0842798	0.19456	-0.707016	-0.768574	0.71087	0.200481	-0.863129	-0.370716	-0.026257	-0.16717	-2.72621	-0.788893	0	0.561761	-2.01109	-0.322773	0.19483	-0.501168	-0.470696	-0.755447	0.161652	0.209351	-0.113501	-0.908917	-2.72621	0.158153	0.629142	0.511562	0.0678308	-0.323846	0.80974	0.113863	1.04364	-0.771413	-0.737297	0.699673
	Pyrimidine Metabolism, Orotate containing	N-carbamoylaspartate	N-carbamoylaspartate	-0.395548	-0.148823	-0.489957	-0.19312	-0.415916	1.03527	-0.00224332	-0.205587	0.811547	-0.116133	-0.108089	-0.280663	-0.418486	1.08345	-0.308011	0.0562576	0.0205028	0.538608	0.0956678	-0.0553622	-0.489957	-0.489957	0.0022383	0.932239	0.599817	0.317086	0.183389	-0.363409	0.0474505	-0.489957	-0.0732565	0.747531	-0.300382	-0.489957	0.809287	-0.0868053	-0.068697	-0.144087	0.313417	0.43597	0.0924898	0.955157	-0.263357	-0.125542	-0.185939	0.501953
	Urea cycle; Arginine and Proline Metabolism	N-delta-acetylornithine	N-delta-acetylornithine	-0.0520478	-0.45711	-0.451673	0.144333	-0.0243706	0.0253266	-0.0300047	0.218762	-0.067644	-0.223165	-0.172124	-0.0947151	-0.10564	0.0303236	0.042613	-0.0244511	0.0514743	0.21097	0.32487	-0.0308474	-0.303244	0.666648	-0.0565054	-0.0333627	0.782421	0.151899	-0.00411078	-0.197128	0.265821	-0.198283	-0.153038	0.124112	-0.110577	-0.1964	0.744031	0.0706693	-0.146573	-0.0696595	-0.33244	0.481503	0.00409395	0.551972	0.144551	0.480175	0.30349	0.186689
	Tryptophan Metabolism	N-formylanthranilic acid	N-formylanthranilic acid	-0.323794	-0.1565	0.231292	0.164086	-0.309855	-0.25426	0.0751632	0.189731	0.298802	-0.325423	-0.597154	-0.302242	0.220634	-0.164336	-0.373288	-0.43368	0.000395006	-0.275982	-0.0343087	-0.05696	0.255718	0.349008	-0.0216852	-0.0982172	0.72806	-0.140933	-0.200699	0.469183	0.220617	0.0190037	-0.364206	-0.000395162	0.226173	-0.09032	0.248079	-0.395912	0.0986931	-0.310945	-0.576367	0.089003	-0.357451	0.767415	0.116054	1.60528	1.52627	0.190882
	Methionine, Cysteine, SAM and Taurine Metabolism	N-formylmethionine	N-formylmethionine	0.480946	0.0342346	-0.585355	-0.477691	0.542801	0.314258	0.82505	-0.262265	-0.613921	0.188377	0.149045	0.0112849	-0.585413	-0.260879	-0.0114137	-0.153551	-0.568314	0.0630645	0.178958	0.023518	-0.621589	-0.419216	0.412607	-0.131732	-0.210243	0.234418	0.0423376	-0.579872	-0.371701	-0.689563	0.0485596	-0.332241	-0.61097	-0.744485	0.0191194	0.237923	0.195846	0.329175	0.230079	-0.111412	0.388328	-0.492784	0.623248	-0.180684	-0.427252	0.638861
	Tyrosine Metabolism	N-formylphenylalanine	N-formylphenylalanine	0.0665454	-0.19931	-0.252988	-0.0784537	-0.275404	0.0956276	-0.105956	0.202251	0.0353059	-0.48103	-0.629188	-0.541118	0.107336	-0.287244	-0.463999	-0.136477	0.223875	0.17497	-0.367181	-0.120906	-0.112074	-0.0208993	-0.43995	-0.0571617	0.651286	0.183084	0.155998	-0.233428	0.579021	-0.125304	-0.475714	0.0527222	0.0204715	-0.464412	0.839054	0.52804	-0.253426	0.656968	0.3336	0.614031	0.177739	0.328678	0.474492	0.301866	-0.298836	-0.321167
	Aminosugar Metabolism	N-glycolylneuraminate	N-glycolylneuraminate	0.270375	-0.341262	-0.0746039	-0.239585	0.0527449	-0.131803	0.0424017	-0.0512429	-0.269154	0.260815	-0.166267	0.119391	-0.222038	0.0227804	0.216703	-0.0387476	-0.482695	0.532352	0.34207	-0.260863	-0.227795	0.378076	-0.103149	0.245764	0.434774	0.475486	0.0166288	-0.0545996	-0.0484199	-0.580633	0.106575	0.855275	-0.285376	-0.373499	0.527439	0.327909	-0.323421	-0.113085	0.608385	0.670679	-0.123812	0.0767669	0.619834	-0.01691	-0.261668	0.419375
	Endocannabinoid	N-linoleoyltaurine*	N-linoleoyltaurine*	-0.3173	-0.0172755	0.0421099	0.317339	0.43689	-0.582617	0.174377	-0.386271	-0.0152923	0.739263	-0.254244	-0.393765	-0.307285	-0.39438	-0.474245	-0.296957	-0.00730613	-0.263089	0.846457	0.0664786	-0.29817	-0.0936346	0.336996	0.0378592	0.0202725	0.187081	0.150005	0.00345786	0.286003	-0.00346986	0.27065	0.0199405	-0.091588	-0.0876673	0.720688	0.832743	0.179082	0.525618	0.652429	0.267836	-0.0394728	0.0120892	0.523824	-0.62038	-0.468383	-0.24182
	Glutamate Metabolism	N-methyl-GABA	N-methyl-GABA	0.109765	0.549081	0.223519	0.251294	0.487527	0.153718	0.343723	0.691629	-0.260082	-0.0177837	0.136353	-0.00979164	-0.135579	-0.0943769	0.133685	0.185337	-0.0249378	0.0131797	-0.430707	0.0249195	-0.0377235	0.152128	-0.242232	-0.221338	-0.241808	-0.449026	0.279486	-0.753855	0.454179	-0.214524	-0.220843	-0.0400204	-0.161562	-0.361463	-0.217754	0.440912	0.382821	0.260088	0.238699	-0.307997	-0.000833513	0.253571	0.33763	-0.788846	-1.46161	0.000832819
	Bacterial/Fungal	N-methylpipecolate	N-methylpipecolate	0	0.116035	-0.39144	0.129048	-0.0842445	0.2014	-0.272936	0.620223	-0.132082	-0.276349	-0.311646	0.0190989	-0.38406	-0.210058	0.334538	0.101602	-0.573546	0.528309	0.21547	-0.151144	-0.135785	0.0451294	0.109475	-0.105792	0.142524	0.449047	0.240148	-0.491095	0.494831	-0.724067	-0.500185	-1.43188	-0.104969	-0.986414	1.03995	0.13638	-0.132944	0.296471	-0.146688	-0.0598093	-0.240958	-1.43188	0.232586	0.431867	-0.25613	0.112013
	Urea cycle; Arginine and Proline Metabolism	N-methylproline	N-methylproline	-0.196812	-0.0705682	-0.297028	0.196932	-0.442826	0.141395	0.0777782	0.360444	0.00642912	-0.449369	-0.302396	-0.172713	-0.0642703	-0.198228	-0.116555	0.0144828	-0.100802	0.309305	0.148393	-0.0424411	-0.250166	0.269661	-0.00647073	-0.126941	0.500617	0.291737	0.0254199	-0.608804	0.503344	-0.16703	-0.575564	-0.0699012	-0.185965	-0.58001	0.995724	0.101017	-0.336088	0.093753	-0.26752	-0.0109413	0.161489	0.172235	0.718935	0.577945	0.149222	0.252075
	Urea cycle; Arginine and Proline Metabolism	N-monomethylarginine	N-monomethylarginine	-0.149191	-0.0424067	-0.141283	0.381339	0.183884	0.199456	0.111779	0.31648	0.0542343	-0.0423483	-0.0722134	0.0264051	-0.113149	-0.0548888	0.156178	-0.0550262	-0.233883	0.10977	0.140471	-0.137464	-0.254402	-0.0390072	-0.0493732	0.206189	0.19987	0.0627877	0.0709488	-0.509688	0.0866571	-0.323063	-0.100838	0.170952	-0.0535628	-0.338017	0.348162	0.0532477	0.169165	0.274481	-0.0271212	0.212299	0.269153	0.525669	-0.104272	-0.0313113	-0.101295	-0.0505047
	Fatty Acid Metabolism (Acyl Glycine)	N-octanoylglycine	N-octanoylglycine	-0.252449	0.267644	-0.137844	-0.684725	0.522104	0.848415	0.579304	-0.401946	-0.662352	0.257927	0.605366	-0.458143	-0.601106	-0.747393	-0.588638	0.635649	0.574607	-0.928638	-0.547374	0.0285153	0.570271	0.0213665	-0.0626147	-0.645556	-1.50872	0.681852	0.285929	-0.150364	-0.375783	0.273923	-0.449951	-1.31458	-1.09938	0.045305	-1.44474	1.79608	-0.021833	0.247249	1.60766	-0.387487	-0.280103	-0.818578	2.20074	0.943294	0.888925	1.79327
	Endocannabinoid	N-oleoyltaurine	N-oleoyltaurine	-0.572693	-0.0620824	0.163164	0.384396	0.0664136	-0.680122	0.000720033	-0.373316	0.109278	0.452541	-0.620779	-0.690032	-0.000720552	-0.549525	-0.842749	-0.521292	-0.296875	-0.278748	0.418423	0.268085	-0.144034	-0.0262292	0.171431	-0.091346	-0.243019	0.122713	-0.168193	0.286475	0.444661	0.414167	0.108954	0.125542	0.070437	-0.275159	0.459038	0.760687	0.128954	0.42638	0.580625	0.436318	-0.617598	0.00533996	0.567029	-0.868766	-0.959466	-0.536444
	Dihydroceramides	N-palmitoyl-phytosphingosine (t18:0/16:0)	N-palmitoyl-phytosphingosine (t18:0/16:0)	-0.0610193	-0.150217	0.228297	0.33212	0.445256	-0.0468801	0.187059	0.516954	0.120199	-0.0480736	-0.184464	-0.151409	-0.232363	-0.195557	0.208935	-0.383864	0.239958	-0.354923	0.595575	-0.523274	-0.275922	-0.326694	-0.199049	0.155705	-0.0881865	-0.329857	0.204332	-0.237904	-0.0167693	-0.659864	-0.0173495	0.0300351	0.0346566	-0.436308	0.315177	-0.0721011	0.0164927	0.112406	-0.494463	-0.0721108	0.216279	0.1014	0.122757	0.283857	0.215369	0.297746
	Dihydroceramides	N-palmitoyl-sphinganine (d18:0/16:0)	N-palmitoyl-sphinganine (d18:0/16:0)	0.108727	-0.414538	0.260534	0.296981	0.480686	-0.434285	0.928768	0.396262	0.299116	-0.632461	-0.521877	-0.587293	-0.156259	-0.0561072	-0.168105	-0.351264	0.486095	0.150512	0.52974	-0.670455	0.0345017	-0.449277	-0.134344	0.136467	-0.279067	-0.404763	0.0985502	-0.149354	-0.239442	-0.944935	-0.222644	-0.0357347	-0.0749471	-0.522089	0.759768	-0.343695	0.396934	0.39375	-0.421752	-0.088621	0.635714	0.422625	0.720723	0.76279	0.402818	0.409321
	Ceramides	N-palmitoyl-sphingosine (d18:1/16:0)	N-palmitoyl-sphingosine (d18:1/16:0)	-0.144597	0.124275	0.137261	0.169065	0.0208921	-0.0963795	0.412197	0.55501	0.293558	0.0179595	-0.266127	-0.0859895	-0.0172929	0.186539	0.246422	-0.34935	0.219466	0.311729	0.397257	-0.600144	-0.595432	0.0293618	-0.2846	0.100005	-0.0127474	-0.325893	-0.106805	-0.0919984	0.20461	-0.210885	-0.337787	-0.185078	0.342312	-0.304014	0.0710519	-0.149905	-0.294277	-0.0609014	-0.668275	-0.283004	0.0125869	0.357442	0.298789	-0.0248651	-0.0572237	0.409346
	Fatty Acid Metabolism (Acyl Glycine)	N-palmitoylglycine	N-palmitoylglycine	-0.0151114	-0.539638	0.508178	0.234171	1.12513	-0.272067	0.275041	-0.154116	-0.468737	0.585979	-0.306483	-0.711014	-0.0272298	-0.506302	-0.711014	-0.711014	-0.367119	-0.711014	0.843716	0.460059	-0.711014	-0.711014	0.446306	-0.0669464	0	0.471323	-0.312989	-0.0153507	-0.466464	0.742954	-0.711014	0.150066	-0.711014	0.372276	0.190952	-0.711014	0.190522	0.255302	-0.199797	0.111344	-0.158365	0.474145	0.386377	-0.689745	-0.447033	0.194726
	Endocannabinoid	N-palmitoyltaurine	N-palmitoyltaurine	-0.602475	-0.0418457	0.00270391	0.327482	0.513316	-0.809499	0.126774	-0.237794	0.157414	0.610434	-1.06797	-0.677312	-0.162527	-0.322196	-0.999804	-1.06797	-0.648534	-1.06797	1.27823	0.265119	-1.06797	-0.0833271	-1.06797	-0.544482	0.258102	0.222832	-0.00271124	0.122298	0.591714	0.200155	0.470394	0.196591	-0.0746534	-0.399441	1.26572	0.144105	-0.292343	0.745614	0.624339	0.779199	-0.128878	0.104236	0.510595	-0.654668	-0.758489	-0.238902
	Ceramides	N-stearoyl-sphingosine (d18:1/18:0)*	N-stearoyl-sphingosine (d18:1/18:0)*	-0.322644	-0.266173	0.242179	-0.353797	-0.563537	-0.563537	-0.563537	0.530514	0.809704	0.165391	-0.459601	-0.563537	-0.385298	0.449943	-0.563537	-0.563537	-0.563537	1.63686	0.00250249	-0.563537	-0.563537	-0.563537	-0.563537	0.105665	-0.128952	-0.563537	-0.563537	-0.0120353	-0.563537	-0.563537	-0.405157	-0.563537	0.8171	-0.563537	-0.563537	-0.0908181	-0.34766	-0.563537	-0.563537	-0.563537	-0.00250877	-0.563537	-0.563537	0.309557	0.669295	-0.205085
	Endocannabinoid	N-stearoylserine*	N-stearoylserine*	-0.106711	0.303933	-0.0297576	0.929828	0.683408	-0.570511	-0.183259	-0.412525	0.183013	0.236888	-0.532454	-0.0856506	-0.750683	0.198503	-0.0125932	-0.934791	-0.698281	-0.708718	0.751356	0.465581	-0.934791	-0.934791	0.364866	0.539018	-0.0236841	0.110339	0	-0.635388	-0.0286869	0.00213004	0.577038	0.183646	-0.712792	-0.664156	0.708096	-0.562627	0.27727	0.391242	0.0473868	0.440734	0.424566	0.67667	0.114665	-0.842607	-0.16584	-0.555915
	Endocannabinoid	N-stearoyltaurine	N-stearoyltaurine	-0.12642	0.000990304	0.241728	0.620538	0.582325	-0.570112	-0.000991286	-0.203452	0.00899186	0.468369	-0.262885	-0.52692	-0.315335	-0.11165	-0.236511	-0.53811	-0.167198	-0.140091	1.03955	0.436487	-0.4973	-0.22413	0.118143	0.318638	0.379392	0.323914	0.0459899	-0.350963	0.362325	-0.132769	0.308631	0.379299	-0.42393	-0.286544	0.925527	0.182452	-0.0415493	0.676584	0.35651	0.870744	0.133234	0.115708	0.214894	-0.498788	-0.788797	-0.347343
	Modified Peptides	N,N-dimethyl-pro-pro	N,N-dimethyl-pro-pro	0.0232144	-0.264544	-0.245488	-0.166303	-0.146041	0.0469852	0.0689053	0.0705569	-0.298205	-0.00136691	-0.078319	-0.124453	0.0124216	-0.38644	-0.033517	0.17241	0.241392	0.0830778	0.108464	-0.111904	-0.12177	0.508537	-0.0946987	0.0818434	0.300364	0.390553	0.107756	0.344111	0.309989	0.00136504	-0.0103265	-0.00445453	0.1472	-0.0394991	0.595671	0.360509	0.280155	0.12606	0.182787	0.486389	-0.0156395	-0.0230585	-0.265484	-0.209815	-0.530854	-0.568043
	Alanine and Aspartate Metabolism	N,N-dimethylalanine	N,N-dimethylalanine	-0.191364	-0.101967	-0.338418	0.182064	-0.0251297	0.0588307	0.137484	0.077117	-0.0633314	-0.198767	-0.159836	-0.071301	-0.0345339	-0.319352	0.0350094	-0.0202338	-0.176653	0.11839	0.504309	-0.103078	-0.404166	0.478579	0.126726	-0.214834	0.27303	0.191313	0.0198325	-0.464535	0.764815	0.167287	-0.13769	-0.224706	-0.212623	-0.414493	0.401325	0.19161	-0.224836	-0.157879	-0.306911	0.11064	-0.236444	0.0689202	1.65367	0.904191	0.523399	1.16708
	Lysine Metabolism	N,N,N-trimethyl-5-aminovalerate	N,N,N-trimethyl-5-aminovalerate	-0.554821	-0.572595	0.184901	0.0288029	-0.460626	-0.572261	-0.888841	0.608374	-0.472114	0.203244	-0.517951	-0.493363	-0.213494	-0.231903	0.0704856	-0.46783	-0.11537	0.0938649	0.27866	-0.576469	0.158797	0.170453	0.433956	-0.217761	0.0395081	0.0949969	-0.135892	0.0287488	0.132654	-0.0677571	-0.286289	-0.450428	-0.0295998	-0.131384	0.293846	0.0601888	-0.475699	-0.719445	0.163257	-0.198043	-0.811388	0.176649	1.21811	1.64139	1.98724	1.2063
	Urea cycle; Arginine and Proline Metabolism	N,N,N-trimethyl-alanylproline betaine (TMAP)	N,N,N-trimethyl-alanylproline betaine (TMAP)	-0.214415	-0.0318185	0.00215973	-0.136898	0.114958	-0.13524	-0.0733345	0.115965	-0.00442073	0.136623	-0.105514	-0.0400333	-0.113723	-0.348498	0.0439493	-0.0531819	0.194663	0.101956	0.384398	-0.184145	-0.185783	0.641528	-0.270106	0.0928704	0.164592	0.702277	0.0977479	0.389862	0.220474	0.241078	-0.0388763	0.362703	-0.0748872	-0.0021644	0.699166	0.403719	0.00937195	-0.0915553	0.200501	0.418791	0.0415475	0.241738	-0.192546	-0.343683	-0.386125	-0.576275
	Nicotinate and Nicotinamide Metabolism	N1-Methyl-2-pyridone-5-carboxamide	N1-Methyl-2-pyridone-5-carboxamide	-0.199261	0.0668863	0.280063	-0.0157342	0.038266	0.376098	-0.372367	0.179971	0.16592	0.287394	0.00702935	-0.0890226	-0.00496242	0.0912987	0.255671	-0.313028	-0.0540764	-0.603968	0.181171	-0.346027	0.00461764	0.343522	-0.289242	-0.328366	0.201558	-0.582454	-0.121884	-0.0638317	0.0772572	-0.0241613	0.0845764	0.00226336	-0.226655	0.217004	-0.157436	0.0492564	-0.210071	0.083912	-0.518211	0.0500563	-0.0741028	0.153189	-0.44351	-0.0022685	0.0790446	-0.32642
	Nicotinate and Nicotinamide Metabolism	N1-Methyl-4-pyridone-3-carboxamide	N1-Methyl-4-pyridone-3-carboxamide	0.228739	-0.0937102	0.0770329	-0.359567	0.243938	0.0497019	-0.623032	-0.196376	-0.107256	0.0647405	0.497303	0.234505	-0.226324	-0.0971608	0.5482	0.0217706	-0.335022	-0.230859	0.465924	-0.731507	0.310141	0.645312	-0.185776	-0.0129825	0.585894	-0.957063	-0.465706	0.0128161	-0.243853	-0.427827	0.24417	-0.0381373	-0.430623	-0.107746	0.18121	0.208025	0.0776504	0.37654	-0.248543	0.463634	0.464115	0.0831065	-0.233944	0.133455	0.0994515	-0.605498
	Purine Metabolism, Adenine containing	N1-methyladenosine	N1-methyladenosine	-0.213478	0.106231	0.268111	0.201149	-0.0978648	0.169507	-0.15135	0.158701	-0.195838	0.214595	-0.0928293	0.0629266	0.0695301	-0.115205	0.0569148	-0.203109	-0.183009	0.580807	-0.0295415	-0.0185574	0.137989	0.182476	0.0888411	-0.103215	-0.0551729	-0.00961912	0.0759697	0.0535454	0.287383	0.169235	-0.113196	-0.29452	0.131098	0.211637	0.176272	0.096026	-0.0718042	-0.0133515	-0.252923	-0.275575	-0.303597	0.00952747	-0.302491	-0.418228	-0.386932	-0.138488
	Purine Metabolism, (Hypo)Xanthine/Inosine containing	N1-methylinosine	N1-methylinosine	-0.264075	-0.00605662	0.23255	0.492522	-0.247863	0.0575095	-0.098028	0.0454348	-0.376871	0.25872	0.076923	0.129812	0.00602016	0.181636	-0.0842471	-0.380538	-0.0721967	0.698824	-0.233064	-0.375556	0.104841	0.574656	-0.283528	-0.345988	0.424364	-0.216413	-0.190131	0.281164	0.137841	0.118166	-0.118282	0.12231	0.262811	0.337176	-0.0965369	0.108253	-0.166835	-0.215579	-0.171596	0.0623734	-0.330932	0.427397	-0.189885	-0.0265976	0.205012	-0.187023
	Lysine Metabolism	N2-acetyl,N6,N6-dimethyllysine	N2-acetyl,N6,N6-dimethyllysine	0.0819996	0.13048	0.139693	-0.133328	0.233345	0.264136	0.206354	0.337792	-0.354053	-0.162191	0.101323	-0.09709	-0.139987	-0.00775064	0.13434	-0.00828169	0.340687	-0.283574	0.269172	-0.0407253	0.0223743	0.360788	-0.208732	-0.00107937	0.222208	-0.144754	0.0123509	-0.153547	0.489252	-0.0961659	-0.135649	-0.458899	0.0364887	-0.154826	0.346464	0.256819	-0.0678002	0.122678	-0.202999	0.00107821	0.016591	-0.00922259	0.285936	-0.308627	-0.466989	-0.0179539
	Lysine Metabolism	N2-acetyllysine	N2-acetyllysine	0.062927	0.0644438	0.210698	0.0276991	0.469475	0.472093	0.60342	0.711426	0.334445	-0.0206125	-0.158517	-0.181442	-0.309255	-0.18183	0.362487	0.0602171	-0.0953751	-0.111057	-0.279122	-0.0353583	-0.18946	0.0819994	0.121586	0.315252	0.250327	-0.071877	0.295576	0.0142699	0.628619	-0.21685	0.429013	-0.117164	0.404029	-0.228078	0.468378	-0.402714	-0.469709	-0.0431082	0.0093242	-0.126281	-0.0060271	-0.151624	-0.454576	-0.219345	-0.401957	0.127479
	Purine Metabolism, Guanine containing	N2,N2-dimethylguanosine	N2,N2-dimethylguanosine	0.0945428	-0.00319956	0.210775	0.146775	0.0110433	0.137596	-0.257076	0.136417	-0.702057	0.509624	0.381225	0.148938	0.0818628	-0.0632913	0.355243	-0.400197	-0.038195	-0.011488	-0.0799517	-0.157477	0.095849	0.505977	0.35563	-0.54681	-0.293383	0	-0.156465	-0.592555	0.0988974	0.108357	-0.238664	-0.702057	-0.205049	0.212053	-0.61426	0.683734	0.509232	0.400599	0.515566	-0.45885	-0.215566	0.364275	-0.0837635	-0.396844	-0.416064	-0.56886
	Urea cycle; Arginine and Proline Metabolism	N2,N5-diacetylornithine	N2,N5-diacetylornithine	-0.159815	0.0707496	-0.517802	0.0690152	0.0881626	0.198391	0.164117	0.0387612	-0.397283	0.00393149	-0.00129887	-0.0974202	-0.357325	-0.550217	0.099533	0.118663	-0.0342294	-0.0304842	-0.0204323	-0.185211	-0.201438	0.471666	-0.161504	-0.171603	0.344778	-0.0407427	0.0259714	-0.409215	0.258522	-0.410307	-0.0227866	-0.255619	-0.461347	-0.421218	0.344081	0.559568	0.00163295	0.0650151	0.0671485	0.290373	0.00129719	0.368683	0.256513	-0.291758	-0.722921	0.211215
	Lysine Metabolism	N2,N6-diacetyllysine	N2,N6-diacetyllysine	-0.094878	0.252974	-0.0917363	0.087039	0.00299654	0.268278	0.480093	0.266186	-0.0275255	-0.287157	0.0192409	0.0631126	-0.47703	-0.4259	0.0398106	-0.0124308	0.0882776	-0.233828	0.14691	-0.20824	0.0231246	0.252452	-0.0213598	-0.00300555	0.314592	0.194169	0.225533	-0.0944828	0.397172	-0.26797	-0.160954	-0.0107252	-0.106213	-0.323508	0.510312	0.249688	-0.0859738	0.221884	0.109139	0.0567219	0.252955	0.15031	-0.0407132	-0.481569	-0.711133	-0.0245099
	Pyrimidine Metabolism, Cytidine containing	N4-acetylcytidine	N4-acetylcytidine	-0.262931	-0.735553	0.979534	1.23131	-0.189627	-0.53769	-1.22003	0.5929	1.01761	-0.319749	-0.0241547	0.0588896	0.937635	1.22674	-0.565432	-0.63871	0.756829	1.91824	-0.0595801	-0.512324	1.71117	2.31859	-0.0330727	-0.406593	1.96268	-0.667719	-0.841602	1.18052	1.69712	1.36267	-0.132891	-0.94475	1.36152	1.37365	1.69861	0.023585	-0.14699	-1.29952	0.15846	-0.0364201	-1.01426	1.57214	-0.237247	1.33465	1.29667	-0.78844
	Lysine Metabolism	N6-acetyllysine	N6-acetyllysine	-0.12325	0.0336203	-0.230171	-0.2451	-0.0938553	-0.0199861	0.0990808	0.352943	0.062688	-0.253075	-0.239965	-0.0503774	-0.138456	0.132086	0.0384937	-0.0331448	0.083635	0.328612	0.300746	-0.0666949	-0.14485	0.268785	0.118201	-0.0435895	0.355838	0.199222	0.253627	-0.0964806	0.290472	-0.172923	-0.257561	-0.124544	0.0934834	-0.347184	0.984178	0.0300409	-0.272718	-0.0188916	-0.209179	-0.139751	0.0930776	-0.0661917	0.0905213	0.311088	0.117737	-0.163947
	Purine Metabolism, Adenine containing	N6-carbamoylthreonyladenosine	N6-carbamoylthreonyladenosine	-0.11951	-0.0166622	0.122737	0.204018	-0.00364751	0.155214	-0.174079	0.3081	-0.0847785	0.284318	-0.145282	-0.0938873	-0.244251	-0.17995	0.0564492	-0.188688	-0.155194	0.195709	0.0641981	-0.18917	-0.172288	0.245566	-0.0271359	-0.18411	0	0.132575	0.175578	-0.0117184	0.148075	0.0198233	0.316231	0.0896057	0.0936085	0.166926	0.0515373	0.283067	0.158519	-0.15292	0.20278	-0.233756	-0.323296	-0.323296	0.104893	-0.283404	-0.060443	-0.11159
	Lysine Metabolism	N6-carboxyethyllysine	N6-carboxyethyllysine	-0.0410783	0.107487	-0.157407	-0.299605	0.129759	0.215031	0.0858511	0.313468	-0.202755	-0.0732807	-0.0756761	-0.149599	-0.00248594	-0.174621	0.0788428	0.00247977	0.443519	-0.265624	0.152179	-0.132179	-0.0606895	0.520113	-0.297228	0.0425497	0.276328	0.00606603	0.240349	0.115494	0.295513	0.020457	-0.110272	-0.33627	0.0694525	-0.0632685	0.234725	0.409185	0.017037	0.0544093	0.126403	-0.17461	0.148918	-1.26872	-0.0218547	-0.347305	-0.420266	-0.642931
	Advanced Glycation End-product	N6-carboxymethyllysine	N6-carboxymethyllysine	0.0834315	0.0257868	-0.169529	0.42692	0.0436127	-0.0553721	0.0843057	0.233844	-0.107731	-0.129709	-0.217673	-0.151892	0.527067	0.219681	-0.0863637	-0.169206	0.761673	0.474315	0.141609	-0.2156	-0.138298	-0.929286	-0.459672	0	-0.929286	-0.0339388	0.110672	0.0673374	0.0984995	0.540451	-0.0930983	-0.929286	-0.0306769	0.550642	0.958254	0.0902987	0.726041	0.00906564	-0.171725	-0.929286	0.130137	-0.929286	-0.365471	-0.417022	-0.699486	-0.929286
	Lysine Metabolism	N6-methyllysine	N6-methyllysine	0.034777	0.0267027	0.216266	-0.165132	-0.0106224	0.124746	-0.0103518	0.375568	0.101697	-0.135647	-0.00313244	-0.0354463	-0.000194632	0.204553	0.114926	-0.0293464	0.0154864	-0.118412	0.0353104	0.0469183	-0.0603955	0.38716	-0.211557	-0.113302	0.55585	-0.145363	-0.0205889	-0.12635	0.196266	0.0533648	-0.0361727	0.151507	0.243498	-0.113875	-0.195483	0.0822378	-0.455019	-0.0389063	-0.126276	0.198216	-0.0748001	0.0405341	-0.0950659	0.448264	0.481908	0.000194594
	Purine Metabolism, Adenine containing	N6-succinyladenosine	N6-succinyladenosine	-0.130176	-0.127527	0.321545	0.427843	0.0216257	0.0575138	-0.317117	0.273936	-0.745124	0.355999	0.213695	-0.0460479	-0.55985	-1.0607	-0.197228	0.677572	0.94482	-0.681304	0.874214	-0.483055	0.61553	0.983741	-0.342014	-0.00394423	0.0672155	1.54602	0.404915	0.672666	0.025735	-0.488458	-0.824744	0.00392873	-0.907832	-0.564432	0.151439	0.955446	0.174696	0.504364	0.640651	0.559896	-0.254917	-0.13808	-0.322601	-0.312073	-1.14184	-1.09549
	Lysine Metabolism	N6,N6-dimethyllysine	N6,N6-dimethyllysine	-0.0531971	0.0834948	-0.162068	-0.137885	-0.0104742	0.112363	-0.0722746	0.176139	-0.13357	0.0525794	-0.146707	-0.0108733	-0.140195	0.297992	0.152704	-0.162368	-0.0851297	0.183405	0.223259	-0.0775958	-0.111863	0.316589	0.0784696	-0.105886	0.264584	0	0.0482652	-0.254458	-0.0646138	-0.160918	-0.0653728	0.0283498	0.0912721	-0.143297	0.478468	0.0786796	-0.252862	-0.0895591	-0.285435	0.0246363	-0.0526977	-0.285435	0.304939	0.508626	0.480818	0.193401
	Lysine Metabolism	N6,N6,N6-trimethyllysine	N6,N6,N6-trimethyllysine	0.276623	-0.240982	-0.22219	-0.0863377	-0.161855	-0.0325847	0.202492	0.0328403	-0.174136	0.260717	-0.169607	-0.0768223	-0.246099	-0.201087	-0.0439458	0.314478	0.323562	0.199116	0.363111	0.00930665	-0.0491405	0.126498	0.00170819	-0.0318079	0.29561	0.25706	0.0911175	-0.0856042	-0.114775	-0.477469	0.144837	0.095348	-0.0328232	-0.260174	0.49248	0.164046	0.315443	0.0304993	0.189561	0.800684	-0.00171112	-0.231304	0.0223506	-0.0308566	-0.22115	-0.205697
	Chemical	neopentyl glycol adipate**	neopentyl glycol adipate**	-0.506321	-1.40942	-0.333009	-0.475226	-0.246479	-0.639491	-0.943294	0.365193	0.00879239	0.442092	-0.847523	-0.356193	0.0557453	-0.528772	-0.00887039	-0.134354	0.454818	-0.291331	0.61847	-1.2296	-0.669951	0.494256	-0.990946	0.140655	0.604408	0.780864	0.3253	0.744895	0.0812803	0.0726225	0.660907	1.35265	0.610244	0.169032	0.649647	0.207821	-1.62177	-0.233061	-0.060399	1.43145	0.0226803	-0.513552	-1.13429	0.100726	0.221243	-1.2603
	Chemical	neopentyl glycol azelate**	neopentyl glycol azelate**	-0.680871	-1.36128	0.339121	0.146963	-0.464122	-0.454674	-0.725242	1.38269	0.765511	0.198958	-0.879624	-0.19358	0.985178	-0.796032	-0.0523359	-0.510193	0.641032	-1.05623	0.329865	-0.887222	-0.891351	0.87198	-1.21051	0.0227338	1.49173	0.890566	-0.0232627	-0.191947	1.55349	1.66028	0.610448	1.63935	0.739834	0.206289	0.969846	-0.0238836	-2.14031	-0.556441	0.373769	0.683096	-0.734271	0.729822	-0.704337	1.71463	0.280126	-1.28967
	Chemical	neopentyl glycol glutarate**	neopentyl glycol glutarate**	0.0354491	-0.57723	-0.510427	-0.670898	0.300619	-0.587506	-0.324183	0.226552	-0.215241	0.391303	-0.628491	-0.390954	-0.0792895	-0.777237	0.132612	0.107746	0.269404	-0.208856	0.380052	-0.637418	-0.740041	0.34248	-0.661754	0.192199	0.359156	0.518372	0.508159	0.644524	0.0195377	-0.143709	0.733068	1.42906	0.43681	-0.15257	0.503179	0.52938	-1.30705	-0.311279	0.352263	1.42969	0.0376075	-0.545317	-0.644638	-0.064378	0.025978	-0.786992
	Chemical	neopentyl glycol sebacate**	neopentyl glycol sebacate**	-0.55988	-1.07796	0.103353	-0.11528	-0.420842	-0.985489	-0.960882	1.16597	0.298835	-0.146102	-0.798772	-0.265418	0.723351	-0.703217	-0.157446	-0.399688	0.609847	-1.02326	0.273298	-1.04374	-0.751912	1.08047	-1.14854	-0.199956	1.3048	0.857873	0.143529	0.381602	1.35267	1.06805	0.217987	1.68313	0.796201	0.226524	0.782031	0.358732	-2.62681	-0.530346	0.194889	1.11833	-0.728199	0.305198	-0.757289	1.38491	0.492697	-1.32045
	Chemical	neopentyl glycol suberate**	neopentyl glycol suberate**	-0.645086	-2.08935	0.424773	0.1375	-1.26618	-0.622767	-1.40047	1.37432	0.733897	-0.270289	-1.54439	-0.17544	1.03858	-0.124396	-0.623761	-0.600678	1.22131	-0.82139	0.596069	-1.44945	-0.453845	1.31939	-0.963846	-0.511055	1.4337	1.28773	-0.419528	0.884601	1.29685	1.15259	-0.562098	1.93847	1.19006	0.839733	1.37275	0.679848	-2.23329	-0.108089	0.663652	1.36292	-0.690052	0.467921	-0.34103	1.18165	0.744681	-1.20417
	Chemical	neopentyl glycol undecanedioate**	neopentyl glycol undecanedioate**	-0.7556	-3.14116	0.687183	0.551828	-1.4544	-0.819013	-1.68872	1.85494	0.990073	-0.567555	-2.42116	-0.7464	1.24896	-0.346797	-0.589671	-0.906138	1.05728	-1.1516	0.793552	-1.60498	-0.911111	1.62124	-0.80821	-0.776827	1.94485	1.7835	-0.894109	-0.415074	2.09233	2.03596	-0.48601	2.07888	0.886512	0.573925	1.32244	0.633739	-3.14116	-0.124641	1.11362	1.14901	-3.14116	1.30406	0.110813	2.22315	1.05531	-1.82296
	Fatty Acid Metabolism (Acyl Carnitine, Monounsaturated)	nervonoylcarnitine (C24:1)*	nervonoylcarnitine (C24:1)*	-0.306087	0.173418	-0.706864	-0.706864	0.174355	0.125518	-0.382981	-0.706864	-0.172328	-0.706864	0.326379	-0.0767624	0.057426	0.480322	0.137646	-0.0509556	0.0458142	0.61964	0.0474438	0.475126	-0.104367	-0.323623	0.46746	0.0895826	-0.549618	-0.10224	-0.0651355	-0.706864	-0.0820975	-0.0480144	0.214592	-0.706864	-0.299024	0.299751	1.19245	0.141999	0.272367	0.299314	0.524506	-0.25645	-0.170878	-0.706864	0.0957957	-0.434316	-0.153866	-0.0763462
	Nicotinate and Nicotinamide Metabolism	nicotinamide	nicotinamide	0.220356	-0.163841	0.252256	-0.425473	0.291336	0.215464	0.279405	-0.428646	-0.224915	0.0472548	0.117973	-0.147318	-0.0680234	-0.342946	-0.101085	0.380219	0.263416	-0.66212	0.0230701	0.195193	0.249382	0.412813	0.0583736	-0.35652	0.0769371	-0.207631	0.122596	-0.15501	-0.262805	-0.195464	0.358902	-0.0228502	-0.395791	-0.0525353	-0.413982	0.723856	-0.109148	0.189254	0.36954	0.550394	-0.199773	-0.105449	0.354653	-0.144513	-0.119034	0.0223397
	Nicotinate and Nicotinamide Metabolism	nicotinamide N-oxide	nicotinamide N-oxide	0.405693	-0.059161	-0.140399	-0.550138	0.624553	0.254113	-0.052318	-0.678379	-0.182196	0.365294	0.325634	0.29198	-0.228187	-0.944642	0.344163	0.184416	-0.425568	-1.9358	0.329109	0.0346951	0.00698669	0.0658526	0.514726	-0.074412	0.111982	-0.181746	0.35051	-0.534309	-0.625415	-0.0572898	0.80349	0.470736	-0.759401	0.049721	-1.03469	0.425094	-0.00703585	-0.116031	-0.0635292	0.841233	-0.22344	0.199228	0.143695	-0.375385	0.0423319	0.00870341
	Nicotinate and Nicotinamide Metabolism	nicotinamide ribonucleotide (NMN)	nicotinamide ribonucleotide (NMN)	1.14751	-1.83153	-0.0562334	-0.454752	-0.769101	0.269204	0.48243	-0.0671323	-0.185375	0.973053	-0.926967	-0.0336672	0.24822	-0.636957	-0.120768	0.856622	1.27724	-0.942021	0.607298	0.0325705	0.157813	0.0473229	-0.783226	-1.29014	0.590415	-0.369706	-0.147747	0.311378	-0.378303	-0.236847	0.175222	0.171851	0.643952	-0.222007	-0.294399	0.0808201	1.38889	0.191565	0.072269	1.53788	0.0344375	0.128251	-1.22174	-0.079711	-0.145712	-1.43523
	Nicotinate and Nicotinamide Metabolism	nicotinamide riboside	nicotinamide riboside	0.460699	0.028779	0.12261	-0.336585	-0.40574	0.0899692	0.290933	-0.126418	-0.35241	0.647072	-0.442666	-0.0179234	0.184797	-0.825022	0.223257	0.670666	0.791314	-0.775439	0.422607	0.154795	0.450029	-0.213782	0.103726	-0.683631	0.631332	-0.303183	0.127889	0.134335	-0.495258	-0.027177	0.794466	0.190098	0.536421	0.138973	-0.523869	-0.111027	0.651881	0.0176078	-0.557307	1.2399	-0.335742	-0.0781786	-0.208589	-0.413764	-0.392428	-0.457745
	Nicotinate and Nicotinamide Metabolism	nicotinate ribonucleoside	nicotinate ribonucleoside	-0.323056	-0.00332065	-0.216465	-0.343014	-0.331436	0.33088	0.0199096	0.150862	-0.392641	-0.153391	0.152345	0.0258018	0.0861171	-0.907369	0.017267	0.376158	-0.0779531	-0.87147	0.376728	0.292763	0.0285187	0.237932	0.646869	-0.00834121	0.804386	0.00330966	0.239327	-0.296637	0.201358	0.0140854	-0.180276	0.0261876	-0.502439	-0.306689	-0.101653	0.551884	-0.666119	0.0331764	0.210611	0.397606	-0.204944	-0.437006	-0.152508	-0.158343	-1.12481	-0.622959
	Long Chain Polyunsaturated Fatty Acid (n3 and n6)	nisinate (24:6n3)	nisinate (24:6n3)	0.0590161	0.471067	-0.00474282	0.210848	0.738359	-0.170646	-0.257654	-0.235057	-0.344322	0.690493	0.0200689	-0.32857	-0.825609	0.0240985	0.390299	0.0924612	-0.60938	-0.0532536	1.53048	0.854369	-0.331194	-0.336227	0.65261	0.593744	-0.545836	0.3868	0.0637239	0.150737	-0.0515732	-0.149626	0.670081	-0.56813	0.00472043	-0.169589	-0.468583	0.48885	0.506531	0.690187	0.639274	0.268633	0.424947	-0.672819	-0.193769	-1.53983	-1.0858	-0.723933
	Fatty Acid, Dicarboxylate	nonadecanedioate (C19-DC)	nonadecanedioate (C19-DC)	-0.338254	-0.089571	0.093828	0.501159	0.0041969	-0.706394	-0.000581197	0.264035	-0.0120313	-0.455054	-0.379244	-0.420269	0.424688	-0.305076	-0.203762	0.122575	0.744191	-0.493176	-0.0678491	-0.372928	-0.0970266	0.248337	0.359548	-0.113735	-0.119956	1.48483	0.114211	0.555116	0.851272	0.804856	-0.416084	-0.469865	0.433422	-0.0304532	0.78991	1.52862	0.0431815	0.399088	1.59996	-0.338079	0.183546	0.00058086	0.383545	-0.217935	-0.338464	0.43646
	Long Chain Saturated Fatty Acid	nonadecanoate (19:0)	nonadecanoate (19:0)	0.0986019	0.305438	0.276989	0.374513	0.877984	0.0769302	0.0216998	-0.0221811	-0.213532	0.251263	0.18057	-0.0993932	-0.811329	-0.607804	0.364655	0.0769754	-0.51206	-0.647998	0.914609	0.592927	-0.151229	-0.290738	0.589469	0.532649	-0.223243	0.422345	0.0533426	-0.0537349	-0.0662298	-0.173027	0.792114	-0.133698	-0.0437469	-0.229237	-0.24339	0.217194	0.36706	0.741337	0.261275	0.230206	0.356563	-0.0362838	-0.247459	-1.32612	-1.07031	-0.076765
	Fatty Acid Metabolism (Acyl Carnitine, Medium Chain)	nonanoylcarnitine (C9)	nonanoylcarnitine (C9)	-0.739635	-0.368944	-0.360267	-0.569072	-0.16927	-0.613888	0.304258	0.114451	-0.257468	-0.311592	-0.412821	-0.278896	0.178259	0.409682	-0.301757	-0.0431845	0.385588	0.0251114	-0.910127	-0.69088	0.0118528	0.775542	-0.121915	-0.42164	0.0660018	0.367544	-0.711716	-0.236143	0.940507	0.243847	0.0117726	-0.910127	0.145517	-0.0119129	0.279769	0.38077	-0.479332	-0.561766	0.168209	-0.910127	-0.51608	-0.037075	1.63535	1.89347	2.04771	1.03667
	Benzoate Metabolism	o-cresol sulfate	o-cresol sulfate	-0.67084	-0.67084	-0.67084	0.0582933	-0.67084	-0.0958406	-0.67084	0.386341	0.161666	-0.67084	-0.67084	-0.67084	0.0141957	-0.67084	-0.67084	-0.570171	-0.434586	-0.0656522	-0.67084	-0.67084	-0.67084	-0.67084	-0.67084	-0.256519	-0.67084	-0.67084	0.109716	-0.67084	-0.0144001	-0.539813	-0.67084	-0.67084	-0.355034	-0.67084	0.826602	-0.67084	-0.67084	-0.67084	-0.67084	-0.67084	-0.67084	-0.67084	0.185678	0.958752	0.271503	-0.253424
	Chemical	O-sulfo-L-tyrosine	O-sulfo-L-tyrosine	0.15093	-0.0482337	-0.248465	0.0599203	-0.142661	0.171161	0.120787	0.384435	-0.0252975	-0.0545234	-0.282987	0.0378119	-0.173789	-0.290375	0.193949	-0.164718	-0.0517431	0.42116	0.0246733	-0.127001	-0.361558	0.156479	-0.164472	0.227018	0.328949	0.179433	0.180057	-0.21458	0.148089	-0.315035	0.0302949	0.17243	-0.203357	-0.223996	0.613453	0.0571362	0.262793	-0.143467	-0.0473524	0.197117	0.28633	0.197536	-0.0736609	-0.0947135	-0.521671	-0.230473
	Fatty Acid, Dicarboxylate	octadecadienedioate (C18:2-DC)*	octadecadienedioate (C18:2-DC)*	-0.547156	-0.0245009	0.0236423	0.0167906	0.0654713	-0.617262	-0.247823	0.438585	0.192391	-0.272198	-0.511821	-0.630827	0.298351	-0.818053	-0.339518	0.150753	1.03923	-0.172638	-0.327152	-0.253746	-0.251969	0.622574	-0.401011	-0.381479	0.279156	-0.374541	0.198526	0.68982	1.02325	0.484218	-0.523568	-0.465297	0.721372	0.364437	0.635087	1.19101	-0.00405676	-0.158906	1.11397	-0.235384	-0.301772	0.00404037	0.0606385	0.562224	0.7301	-0.323888
	Fatty Acid, Dicarboxylate	octadecanedioate (C18-DC)	octadecanedioate (C18-DC)	-0.0483345	0.378112	-0.305916	-0.0782144	0.247722	-0.343084	0.674667	-0.00407331	-0.155736	0.183083	-0.432332	-0.547275	-0.0437821	-0.86642	-0.106118	0.243295	0.481928	-0.600761	-0.524134	-0.213733	-0.749923	-0.0710456	-0.575862	0.0554965	-0.279588	-0.195371	0.396217	0.161823	0.511371	0.443462	-0.344121	-0.118499	0.156698	0.193891	0.300955	0.680427	0.419332	0.286709	0.892285	-0.499029	0.364735	0.00405678	0.133116	-0.0539711	0.117272	0.237668
	Fatty Acid, Dicarboxylate	octadecenedioate (C18:1-DC)	octadecenedioate (C18:1-DC)	-0.43614	0.112453	0.0317568	0.319337	-0.00203079	-0.473612	0.0235929	0.49111	0.00202667	-0.347919	-0.390137	-0.866484	0.534379	-0.651647	-0.495136	0.358208	0.99108	-0.722078	-0.318146	-0.0283329	-0.32508	0.738372	-0.346873	-0.4601	0.288891	-0.348835	0.0865649	1.05712	1.1044	0.873776	-0.409658	-0.38355	0.586477	0.359838	0.603831	1.15955	-0.0327927	-0.065368	0.995529	-0.310599	-0.192391	-0.0516671	0.187752	0.436489	0.53194	-0.177913
	Fatty Acid Metabolism (Acyl Carnitine, Medium Chain)	octanoylcarnitine (C8)	octanoylcarnitine (C8)	-0.333824	0.0380871	-0.0106311	-0.250121	0.0105193	-0.376021	-0.404189	-0.42281	-0.406105	0.0186227	-0.160599	-0.208005	0.256901	0.191591	-0.353604	-0.0334134	0.312334	0.554894	-0.26027	-0.520449	0.275926	0.575648	0.308646	-0.805056	-0.676182	-0.136443	-0.453125	0.20189	0.875105	0.522994	-0.367046	-0.641093	0.145765	0.208466	0.176179	0.67705	-0.308746	-0.523992	0.0194008	-0.434705	-1.11498	-0.135758	2.72521	2.18132	2.49395	1.88955
	Long Chain Monounsaturated Fatty Acid	oleate/vaccenate (18:1)	oleate/vaccenate (18:1)	-0.0895802	0.232839	0.25038	0.256052	0.638738	-0.310727	-0.217651	-0.153721	0.00540486	0.287582	-0.136127	-0.410078	-0.328763	-0.279573	-0.0905676	-0.0562468	-0.131824	-0.0388903	0.895489	0.225135	0.022012	-0.149002	0.452511	0.502711	-0.303932	-0.00543423	-0.111466	0.489272	0.136197	0.565343	0.594298	-0.200842	0.28805	0.484166	0.365455	0.473587	0.380328	0.38794	0.236809	0.232077	0.0907287	-0.262616	-0.0185929	-1.05813	-0.779297	-0.506801
	Endocannabinoid	oleoyl ethanolamide	oleoyl ethanolamide	-0.61359	0.159111	0.202172	0.101252	0.199477	-0.332598	0.196254	-0.78986	0.0269937	0.0266769	0.103074	0.0721962	0.148345	-0.29078	-0.471749	-0.293967	-0.78986	-0.294475	-0.636147	0.0415568	0.0776238	-0.43503	-0.303696	0.0855955	-0.631783	-0.78986	0.236806	0.0987724	0.384546	-0.269516	0.240078	-0.31929	0.296638	0	-0.202306	0.142495	-0.78986	0.0786447	-0.32997	-0.78986	-0.156	-0.246131	0.219739	-0.547179	-0.743284	-0.209616
	Diacylglycerol	oleoyl-arachidonoyl-glycerol (18:1/20:4) [2]*	oleoyl-arachidonoyl-glycerol (18:1/20:4) [2]*	0.296553	-0.0119768	-0.65077	-1.06537	0.360224	-0.43625	0.218911	-1.06537	-1.06537	-1.06537	-0.298706	0.189581	-1.06537	0.522404	0.347892	-0.558686	-1.06537	0.687573	0.456428	-1.06537	-0.652177	-0.265841	-0.540391	0.11859	-1.06537	-0.407381	0.106613	-1.06537	-1.06537	-1.06537	-0.238624	-1.06537	-1.06537	-1.06537	0.336963	0.0359544	0.011835	-0.0940827	0.439577	-0.0421572	0.313748	-1.06537	1.12464	-0.184919	-0.492549	0.0476705
	Diacylglycerol	oleoyl-linoleoyl-glycerol (18:1/18:2) [1]	oleoyl-linoleoyl-glycerol (18:1/18:2) [1]	0.0165167	0.150447	-0.204049	-0.264258	0.336572	-0.0166894	0.339493	0.323995	0.278502	0.278755	-0.202228	0.0109511	-0.18128	0.24648	0.241339	-0.151043	0.112273	-0.0244166	0.526368	-0.17059	-0.169986	-0.536925	0.158899	0.140771	-0.414475	0.03596	0.14975	0.248688	-0.0520937	-0.711164	-0.316579	-0.408327	0.116224	-0.330964	-0.100636	-0.00626357	-0.138644	-0.153753	0.0884667	-0.0350045	0.00622458	-0.103357	0.40583	-0.296289	-0.643329	0.316324
	Diacylglycerol	oleoyl-linoleoyl-glycerol (18:1/18:2) [2]	oleoyl-linoleoyl-glycerol (18:1/18:2) [2]	-0.0592045	0.210606	-0.10857	-0.303543	0.361444	-0.0502824	0.169004	0.322743	0.229914	0.129523	-0.0943769	0.022889	-0.186679	0.334438	0.224498	-0.0563781	0.204755	-0.0458003	0.476079	-0.177621	-0.433561	-0.367935	0.202684	0.0768103	-0.683154	0.081638	0.0584987	0.310118	0.00113157	-0.794062	-0.231999	-0.389363	0.125585	-0.350957	-0.208885	0.358535	-0.18962	-0.00113285	0.257959	-0.0602708	0.0190708	0.137397	0.586814	-0.313812	-0.615169	-0.0114749
	Fatty Acid Metabolism (Acyl Carnitine, Monounsaturated)	oleoylcarnitine (C18:1)	oleoylcarnitine (C18:1)	-0.523523	0.16304	-0.14912	-0.445955	0.279717	-0.438695	-0.158354	-0.236424	-0.144342	0.114727	-0.0521026	-0.376393	0.383886	-0.392701	-0.214263	0.149366	0.182408	0.437779	-0.41965	0.0445178	-0.00861986	0.0869311	-0.0439033	0.158979	-0.39819	-0.528976	0.224924	0.849792	0.554916	0.269272	0.103706	-0.0884986	0.64269	0.172219	0.472816	0.802874	0.44623	-0.0843977	0.299494	-0.12646	-0.565436	0.0371903	0.128637	-0.576189	-0.341677	0.00854619
	Fatty Acid Metabolism (Acyl Choline)	oleoylcholine	oleoylcholine	0.447602	-0.0908884	0.0448158	0.0124455	0.273314	0.587771	0.646642	-1.01759	-0.204219	-0.196919	0.788398	0.160284	0.0681679	0.514699	-0.0923783	-1.01759	-1.01759	-0.266537	-0.260886	1.37497	-1.01759	-1.01759	-0.0126023	-0.389962	-1.01759	-1.01759	-0.389162	-1.01759	-0.454138	-0.0831656	1.15222	0.639116	-0.615658	-0.305482	-0.421865	-0.517221	0.025604	0.153853	-1.01759	-1.01759	-0.297813	0.0294436	0.662752	-0.643628	-0.142056	1.61153
	Glutathione Metabolism	ophthalmate	ophthalmate	0.0223653	0.204326	-0.312932	-0.220847	-0.466927	0.0812698	0.495328	-0.383913	-0.628512	-1.12601	-0.4867	-0.830029	0.103133	0.541195	-0.974917	-0.022877	0.673557	2.00674	-0.464915	0.229739	0.71015	0.43367	-0.152037	-0.346312	-1.12601	-0.31046	-0.468121	0.0657427	0.535301	-0.189349	-1.01652	-1.12601	0.650063	0.225614	2.22526	-0.390715	0.253582	-0.24178	0.561318	-1.12601	-0.529395	-1.12601	1.3024	-0.0565144	-0.083228	2.02471
	Urea cycle; Arginine and Proline Metabolism	ornithine	ornithine	-0.276813	0.0180646	-0.059284	0.043416	0.0595051	0.130909	-0.0665863	0.174388	0.0133097	-0.337322	-0.15236	-0.0486162	-0.228356	-0.199799	-0.00706884	0.0169722	-0.121702	-0.0191409	-0.105855	-0.0494436	-0.191995	0.00625302	-0.102606	0.123017	0.143427	-0.00727265	0.0672044	-0.387552	0.145409	-0.313561	0.0313923	0.524416	-0.15601	-0.367917	0.1042	-0.019961	0.0217007	0.228946	0.0451727	0.0195989	0.28001	0.283482	0.0280601	-0.0632047	-0.102422	0.141081
	Pyrimidine Metabolism, Orotate containing	orotate	orotate	-0.0164358	0.120098	-0.72549	-0.690292	0.306401	0.489207	0.311152	-0.334183	-0.834237	0.203615	0.233323	0.100336	-0.793832	-0.426017	0.107329	0.224257	-0.585551	-0.541272	0.340167	0.247383	-0.750315	-0.455506	0.077377	0.0718586	-0.739478	0.509491	0.470594	-0.903944	-0.522095	-0.877987	0.206861	0.0442546	-0.800773	-1.10633	-0.416365	0.637289	0.174877	-0.00288933	0.486468	0.357958	-0.121423	-0.801557	0.549188	-0.215138	-0.31108	0.165987
	Pyrimidine Metabolism, Orotate containing	orotidine	orotidine	0.331935	-0.256799	-0.0854063	-0.161009	0.176425	-0.0204838	0.209951	-0.0130653	-0.522121	0.180791	-0.0802858	0.0862866	-0.262644	0.130319	0.0987393	0.167481	0.118904	0.212976	0.335412	-0.103301	-0.141862	-0.0471995	-0.0913719	-0.0824627	-0.0505254	0.252974	0.145133	-0.181493	-0.207858	-0.311882	0.159274	0.0128968	-0.271285	-0.344157	0.218088	0.430209	0.200771	0.0252403	0.34285	0.469144	-0.298696	-0.596618	0.189554	-0.0314099	-0.10202	0.043825
	Ascorbate and Aldarate Metabolism	oxalate (ethanedioate)	oxalate (ethanedioate)	-0.277426	0.287787	0.0334428	0.110841	-0.0741148	-0.249625	-0.249722	-0.047791	0.266154	-0.27007	-0.349494	-0.136027	0.17494	0.00647088	-0.144168	-0.289375	0.202224	0.43818	-0.198399	-0.257931	-0.0874811	0.381927	0.0343119	-0.195833	0.19281	-0.00651303	-0.203923	-0.0827244	0.382553	0.316453	-0.277922	-0.255139	0.0953784	0.104091	0.390518	0.096257	-0.0722367	-0.0747922	-0.1248	-0.20542	-0.172798	0.42717	0.265878	0.391493	0.306886	0.162615
	Tryptophan Metabolism	oxindolylalanine	oxindolylalanine	0.0892799	-0.46053	0.0171512	0.159126	-0.208297	-0.190318	0.11008	0.0838784	0.125468	-0.550028	-0.416388	0.011611	0.184802	-0.555904	0.419474	0.00473306	0.243073	-0.00955577	-0.231577	0.0891483	-0.155125	-0.148431	0.0623592	-0.0832484	-0.00475556	-0.0469184	0.722515	0.101559	0.262922	-0.263469	-0.418219	0.627029	0.746859	-0.253381	0.364438	-0.0134889	0.271188	-0.124362	-0.307509	-0.186259	-0.175913	-0.0853799	-0.0478444	0.696393	0.204302	0.30264
	Tyrosine Metabolism	p-cresol glucuronide*	p-cresol glucuronide*	-2.56671	-2.56671	-2.56671	-2.56671	-2.56671	-2.56671	-1.1697	-2.56671	-2.56671	-2.56671	-2.56671	-2.56671	-2.56671	4.21205	-2.56671	-2.56671	-2.56671	4.15422	-2.56671	-2.56671	-2.56671	-2.56671	-2.56671	-2.56671	-1.76444	-2.56671	-2.56671	-1.54227	-1.46699	-2.56671	-2.56671	-2.56671	-2.01946	-2.56671	4.77166	-2.56671	-2.56671	-2.56671	-2.56671	-2.56671	-2.56671	-2.56671	-0.00880228	1.61037	3.07288	1.07935
	Benzoate Metabolism	p-cresol sulfate	p-cresol sulfate	-2.65478	0.0209182	-1.6976	1.78942	-2.65478	-1.47627	1.25338	-0.69454	-1.17538	-2.65478	-1.96144	0.462789	-1.13052	5.85918	-2.30959	-1.20194	-1.48992	5.64288	0.749004	-1.06382	1.50534	2.10252	0.58813	-1.82949	1.81224	-1.47649	-0.136882	2.12942	1.91828	-1.7142	-0.281818	-0.145137	1.83354	-1.86111	6.87373	-0.0133693	0.720242	-1.91184	-0.1178	0.0131929	-0.93416	-1.39703	2.29742	4.33912	5.29021	3.12457
	Benzoate Metabolism	p-hydroxybenzaldehyde	p-hydroxybenzaldehyde	0.474539	-0.0981378	-0.0180425	0.112015	-0.181947	0.401464	0.377468	0.338087	-0.270543	-0.140663	-0.0731509	-0.0063046	0.0119413	-0.033229	0.0249223	0.113786	0.273672	-0.280504	0.423629	0.710642	0.55418	-0.0323639	-0.0880571	0.166871	0.57975	0.400808	-0.13987	0.260346	0.0713471	0.184188	-0.380564	-0.259227	-0.0268779	-0.161452	0.713436	-0.226159	0.070248	0.0413972	-0.263002	0.288552	-0.0232039	-0.107722	-0.0887332	-0.10216	-0.0627532	0.0062651
	Long Chain Saturated Fatty Acid	palmitate (16:0)	palmitate (16:0)	-0.0376058	0.109282	0.0983925	0.200852	0.424005	-0.161041	-0.0874231	-0.141504	-0.0745997	0.15095	-0.0885188	-0.214179	-0.362714	-0.271592	-0.00927897	-0.0866398	-0.261851	-0.118973	0.456207	0.112977	-0.188472	0.0070537	0.185632	0.239533	0.196909	-0.200439	-0.0938826	0.0216297	-0.0320728	0.196089	0.375278	0.26319	-0.0237451	0.113742	0.0719328	0.100321	0.195334	0.250283	-0.00610855	0.341456	0.0399065	0.343906	0.00607146	-0.558013	-0.427329	-0.255034
	Long Chain Monounsaturated Fatty Acid	palmitoleate (16:1n7)	palmitoleate (16:1n7)	0.0827472	0.407497	0.401156	0.335525	0.726079	-0.50548	-0.329291	-0.184384	9.59886e-05	0.515483	-0.32392	-0.42949	0.106181	-0.769656	-0.379423	-0.115431	0.0760563	0.120198	0.607007	-0.259793	-0.203692	0.0914367	0.409519	0.823348	-0.580338	-0.47238	-0.0193882	1.18858	0.655803	1.54494	0.748317	-0.348171	1.05863	1.12054	0.505149	0.810445	0.897012	0.276004	-0.283811	-0.0677034	-0.166199	-0.13121	-9.59978e-05	-1.13928	-0.567319	-0.0644163
	Diacylglycerol	palmitoleoyl-linoleoyl-glycerol (16:1/18:2) [1]*	palmitoleoyl-linoleoyl-glycerol (16:1/18:2) [1]*	-0.845558	0.229158	-0.103092	-0.201277	-0.845558	-0.15696	0.697297	0.443363	0.505403	0.593543	-0.845558	-0.845558	0.0397306	-0.845558	-0.143973	-0.845558	0.127956	-0.343818	9.99661e-05	-0.146135	-0.845558	-0.845558	-0.471119	-0.0869525	-0.845558	0.137457	-0.00914962	0.834689	-0.845558	-0.845558	-0.845558	-9.99761e-05	0.471301	-0.221763	-0.506517	-0.845558	-0.845558	-0.845558	-0.566436	-0.845558	-0.845558	0.407174	0.0948868	-0.845558	-0.845558	0.654177
	Fatty Acid Metabolism (Acyl Carnitine, Monounsaturated)	palmitoleoylcarnitine (C16:1)*	palmitoleoylcarnitine (C16:1)*	-0.356099	0.21435	0.115664	-0.23703	0.384541	-0.751362	-0.299838	-0.245455	-0.172617	0.536606	-0.22282	-0.297013	0.611607	-0.596443	-0.384098	0.173807	0.485464	0.394539	-0.302923	-0.466766	-0.0108788	0.499642	0.0398546	0.13431	-0.483311	-0.314587	0.158997	1.48944	0.860723	1.03084	0.0402951	-0.201599	0.913492	0.584423	0.369639	1.43996	0.453107	-0.255432	0.428042	-0.10843	-0.759329	0.0107617	0.179184	-0.515171	-0.0113591	-0.0756186
	Dihydrosphingomyelins	palmitoyl dihydrosphingomyelin (d18:0/16:0)*	palmitoyl dihydrosphingomyelin (d18:0/16:0)*	0.0374067	-0.0766186	0.0314243	0.221839	0.282359	-0.155665	0.16966	0.146894	0.145651	-0.0842065	-0.178474	0.0655027	0.0690737	-0.119245	-0.0529005	-0.258369	0.00184508	0.158913	-0.170994	-0.176546	-0.0201431	0.145054	-0.189292	0.0162771	0.132171	-0.354751	0.0489713	-0.104135	0.128967	-0.00363314	0.109199	0.235808	-0.0310966	-0.0243996	-0.017682	-0.234922	0.161054	-0.0332957	-0.234112	-0.0443796	-0.00184849	0.451569	0.178922	0.200911	0.258572	-0.0658473
	Endocannabinoid	palmitoyl ethanolamide	palmitoyl ethanolamide	-0.352634	0.21184	0.0829552	0.0793068	0.189773	-0.214975	0.167058	-0.0799197	0.111887	0.209848	0.0818549	-0.0108952	0.131468	-0.248652	-0.148575	-0.21147	-0.0981668	-0.102018	-0.185317	0.00243171	-0.00545493	0.178452	-0.255326	0.15315	-0.093149	-0.472472	0.140526	-0.0600562	0.386416	-0.144539	0.0270756	0.257618	0.233374	-0.0991427	-0.127401	0.0944929	0.188501	0.210736	-0.261041	-0.0879251	-0.00243764	0.268415	0.238196	-0.211893	-0.168572	0.176592
	Sphingomyelins	palmitoyl sphingomyelin (d18:1/16:0)	palmitoyl sphingomyelin (d18:1/16:0)	0.0628449	-0.104078	-0.0473823	0.0423205	0.21103	-0.170016	-0.00780181	-0.0424821	-0.0332193	-0.112402	0.0431388	0.120558	-0.23207	-0.172176	0.146968	-0.0410058	-0.28625	0.351004	0.00379159	-0.306813	-0.0509706	0.279848	0.0856688	0.122071	0.243202	-0.220821	-0.0308653	-0.264712	-0.00380602	-0.171684	0.132403	0.0919832	-0.0697964	-0.260851	0.218521	-0.0190224	0.0764325	0.124191	-0.136489	0.0628166	0.0865345	0.332321	0.0304056	0.102147	0.166235	-0.246344
	Diacylglycerol	palmitoyl-docosahexaenoyl-glycerol (16:0/22:6) [1]*	palmitoyl-docosahexaenoyl-glycerol (16:0/22:6) [1]*	0.00828839	0.341059	-0.0972032	0.0500547	-0.140552	-0.223027	0.751797	0.112271	0.290208	0.773873	-0.322601	0.035268	-0.131486	-0.427028	-0.0331716	-0.694618	0.0656825	-0.631953	0.55662	-0.151491	-0.21471	-0.270305	0.325169	-0.206063	0.026489	0.313136	-0.0604649	0.646506	0.0769587	-0.146536	-0.35221	0.601876	-0.129367	-0.14439	0.268119	0.107702	-0.358034	-0.389659	0.303652	0.0427816	-0.00835766	1.10583	-0.0913817	0.315304	-0.170228	0.18514
	Diacylglycerol	palmitoyl-linoleoyl-glycerol (16:0/18:2) [1]*	palmitoyl-linoleoyl-glycerol (16:0/18:2) [1]*	0.267795	0.0715528	0.0495867	-1.26244	0.295206	-0.168406	-0.229108	-0.0517857	0.278774	0.540036	-0.0161616	0.13769	-0.62662	-0.115158	0.409386	-0.103365	0.0408397	-0.163392	-0.0592696	-0.16658	0.0576749	-1.26244	0.285689	0.293324	-1.26244	0.000934403	-0.00991124	-0.114122	0.285379	-1.26244	-0.0592754	-1.26244	-0.372448	-0.896233	0.421865	0.398434	-0.283403	-0.457477	0.376517	-1.26244	0.307433	-1.26244	-1.26244	-0.000935277	-1.26244	0.106045
	Diacylglycerol	palmitoyl-linoleoyl-glycerol (16:0/18:2) [2]*	palmitoyl-linoleoyl-glycerol (16:0/18:2) [2]*	0.218057	0.181649	-0.0338724	-0.379751	0.479663	-0.570948	0.199123	0.0756852	0.329003	0.311379	-0.0841469	0	-0.421287	-0.0597253	0.346017	-0.0137982	0.0853974	-0.250608	0.319094	-0.168501	-0.409071	-0.559806	0.206156	0.18203	-0.897616	0.0124196	-0.221207	0.128483	0.0738569	-0.816649	-0.0744138	-0.542325	-0.702167	-0.664369	-0.0790925	0.572944	-0.0205606	0.0162758	0.518552	-0.183923	0.263732	0.23695	0.614157	0.00751632	-0.897616	0.0172737
	Ceramide PEs	palmitoyl-sphingosine-phosphoethanolamine (d18:1/16:0)	palmitoyl-sphingosine-phosphoethanolamine (d18:1/16:0)	-0.256678	0.0378615	0.427464	0.37296	-0.0815282	0.182915	-0.123471	0.120838	0.189135	-0.0376391	-0.903796	-0.457991	0.024678	-0.0861654	-0.0115939	-0.903796	0.162294	0.0973437	-0.903796	-0.903796	-0.347604	-0.0401491	-0.903796	0.011461	0.0879361	-0.575355	0.330934	-0.332278	0.292034	0.0992018	-0.097076	0.152523	0.238215	0.0480332	0.09532	-0.263045	-0.255471	-0.528067	-0.903796	-0.903796	0.0647514	-0.903796	-0.297318	-0.903796	-0.468507	-0.903796
	Fatty Acid Metabolism (Acyl Carnitine, Long Chain Saturated)	palmitoylcarnitine (C16)	palmitoylcarnitine (C16)	-0.248854	0.0827926	-0.191969	-0.286292	0.22205	-0.255578	-0.0913753	-0.173324	-0.0913843	0.181674	-0.0567956	-0.208281	0.0868559	-0.365369	-0.0372221	0.000976539	0.0265049	0.301915	-0.276136	0.142369	-0.03821	-0.0136724	-0.0292982	0.0763384	-0.129244	-0.381039	0.0290319	0.39295	0.441113	-0.221933	0.117693	0.022029	0.323066	-0.123353	0.359784	0.283774	0.397124	0.000935944	0.0742963	0.0817388	-0.399442	0.0539954	0.0838615	-0.29357	-0.405805	-0.000936821
	Fatty Acid Metabolism (Acyl Choline)	palmitoylcholine	palmitoylcholine	0.561764	0.310788	0.0435259	-0.009155	0.445566	0.425827	0.547354	-1.02414	-0.253269	0.116938	0.863642	0.409554	-0.0386296	0.491595	0.298058	-0.787064	-1.50916	-0.194055	-0.267351	1.22052	-0.688705	-1.50916	0.336142	0.0430764	-0.437041	-1.50565	0.00490071	-1.50916	-0.866563	-0.00492484	1.27129	0.44311	-0.73846	-0.463534	-0.31847	-0.706113	0.218942	0.129983	-0.496425	-0.625483	-0.0742169	0.10919	0.167266	-0.399655	-0.293607	1.44314
[truncated: 161 more rows]
[truncated: 8 more columns]

## Sheet: Supplementary Data 6-biometric
Turicibacter colonized animals	sex	colonization	raw e/g/ WAT weight (mg)	WAT weight relative to GF littermates					Bt-colonized animals	sex	colonization	raw e/g/ WAT weight (mg)	WAT weight relative to Bt-WT littermates
	M	GF	684.2	1						F	GF	563	0.632549
	M	GF	606.8	1						F	GF	424.5	0.408134
	M	MOL	987.7	1.44358						F	GF	1266.5	1.21767
	M	MOL	874.7	1.4415						F	Bt-WT	1152.2	1.10778
[truncated: 102 more rows]

## Sheet: Supplementary Data 7-lipidomic
	Lipid species (raw ng/mL)	Bt:WT-M1	Bt:WT-M2	Bt:WT-F3	Bt:WT-M18	Bt:WT-F19	Bt:BSHIVMOL361-M4	Bt:BSHIVMOL361-M5	Bt:BSHIVMOL361-M6	Bt:BSHIVMOL361-F7	Bt:BSHIVMOL361-F16	Bt:BSHIVMOL361-F17	Bt:BSHIMOL361-M12	Bt:BSHIMOL361-M13	Bt:BSHIMOL361-F14	Bt:BSHIMOL361-F15	Bt:BSHIII1E2-M8	Bt:BSHIII1E2-M9	Bt:BSHIII1E2-M10	Bt:BSHIII1E2-F11		sex-matched littermate normalized	Bt:WT-M1	Bt:WT-M2	Bt:WT-F3	Bt:WT-M18	Bt:WT-F19	Bt:BSHIVMOL361-M4	Bt:BSHIVMOL361-M5	Bt:BSHIVMOL361-M6	Bt:BSHIVMOL361-F7	Bt:BSHIVMOL361-F16	Bt:BSHIVMOL361-F17	Bt:BSHIMOL361-M12	Bt:BSHIMOL361-M13	Bt:BSHIMOL361-F14	Bt:BSHIMOL361-F15	Bt:BSHIII1E2-M8	Bt:BSHIII1E2-M9	Bt:BSHIII1E2-M10	Bt:BSHIII1E2-F11		raw p-values	WT-BSH-I-MOL361	WT-BSH-III-1E2	WT-BSH-IV-MOL361	Sidak adjusted p-values	WT-BSH-I-MOL361	WT-BSH-III-1E2
[truncated: 817 more rows]
[truncated: 23 more columns]

[truncated: 1 more sheets: Supplementary Data 8-oligos]
