# Supplementary material for: Gut microbiota Turicibacter strains differentially modify bile acids and host lipids
Source: Nat Commun. 2023 Jun 20;14:3669. doi: 10.1038/s41467-023-39403-7 (PMC10281990; doi:10.1038/s41467-023-39403-7)
Supplement: Supplementary file 6 — Source Dataset [file 41467_2023_39403_MOESM6_ESM.xlsx]

## Sheet: 2c
e/g WAT normalized to GF littermates
	GF	MOL361	1E2	H121	T129	CONV
	1	1.443583747	1.641891892	0.988892137	1.568693365	1.933327991
	1	1.441496374	1.512030323	0.866183256	1.393539881	1.87250581
	0.913179484	1.654416612	1.270827243	0.987804878	1.434739618	2.120923151
	1.086820516	1.32149965	1.184741304	1.03437147	1.520037774	0.920443323
	0.974450003	1.263191867	1.549095525	1.340648701	0.857345216	1.038406672
	1.025549997	1.479911139	0.672548397	0.588134136	1.060024789	1.15307802
	1.18971755	1.127515075	1.576642336	0.792605331	1.312482175
	0.81028245	1.295080927	0.910812325	1.048925193	1.212282536
	1	0.845227859	1.088489077	0.969131556	1.040117882
	1.014069778	0.797076526	1.299614467	1.052002947	0.953227493
	0.985930222	0.835614845	1.215146691	0.968239811
	1.093341606	0.812890216	1.679326814	1.010027593
	0.906658394	1.002086278	1.317489197	0.884447136
	0.959283936	1.152432869	1.46031385	1.000605694
	1.040716064	0.802240896		0.89557423
	1	1.836607307		0.744630072
	1	0.981457683		1.812557371
	1	0.85880883		0.71373039
	0.95746202	0.930584479		0.784117729
	1	1.18540799		1.906196944
	1.04253798	1.671602653		0.482338424
	1	1.345665773		1.360500447
	0.804412099	2.062818336		1.443930279
	1.195587901	1.826809651
	1
	1

## Sheet: 4c
% bile acid remaining
	TCA				TCDCA				GCA				GCDCA
medium	110.3356148	1292.514242	169.1386625	363.2817537	14.94073707	357.7594835	14.58998997	69.81419181	332.344663	478.8730357	145.4052738	102.5231811	30.9637242	188.0966155	70.17552171	173.4144046
MOL361	0	0	0	0	0.13718586	1.620646397	0	0	0.205493248	3.303294329	4.416133758	17.61522938	0	0	3.203230054	0
1E2	0	0	0	0	0	0	0	0	250.9150834	62.69503557	78.11254865	99.65124644	223.8603144	74.69720217	25.92421182	46.13305996
H121	90.41620082	319.3181076	70.79984937	52.09750652	236.4886587	39.85320025	291.1028949	20.78008206	1.032464148	0	0	0.321333064	0	0	0	0

## Sheet: 5e
% remaining bile acid
	TCA							TCDCA							GCA							GCDCA
WT	280.671	87.0804	38.928					193.275	39.045	82.3031					158.009	61.9047	106.471					177.111	67.5291	60.0813
I-MOL361	104.249	173.811	47.1104					1.40044	1.23122	0.426103					78.5372	21.4587	72.8486					0.037115	0.0743121	0.0203071
II-H121	25.5755	90.8704	59.555					58.9713	114.574	98.7041					94.2381	90.9742	134.197					89.0432	96.5409	45.7257
III-1E2	291.066	92.7055	74.5669					77.5449	27.4377	99.0027					204.045	114.844	136.456					93.4751	40.5149	47.7267
IV-MOL361	50.8747	1.72279	129.472					5.07643	0.584341	1.21884					129.384	139.26	162.718					99.0561	7.01796	175.747
media	121.582	100.333	78.0853					125.483	80.728	93.7894					116.661	116.687	66.6524					120.35	23.4789	156.171

## Sheet: 6a
% bile acid remaining
	TCA							TCDCA							GCA							GCDCA
WT	56.9765	332.462	365.226	62.0976				16.4777	49.2946	352.599	410.579				68.2115	616.145	193.995	376.913				53.2791	62.5283	64.7978	55.3718
I-MOL361	59.8055	17.9614	42.6871	273.466				25.6403	11.1665	94.3804	182.709				53.4899	33.944	85.4941	200.032				4.77722	13.0441	1.26433	44.9877
II-H121	23.7562	19.2937	39.8356	83.7391				0.488967	0	0	0				2.89705	0.400158	39.9923	0				0	0	112.397	0
III-1E2	3.82748	121.315	5.46747	1.10212				0.103521	0	0	0				0	0	0	0				0	0	0	0
IV-MOL361	0	0	0	0				0	0.351007	0	0				202.383	140.078	26.7288	276.811				16.6592	14.2806	2.38232	11.9417
media	110.336	1292.51	169.139	363.282				14.9407	357.759	14.59	69.8142				332.345	478.873	145.405	102.523				30.9637	188.097	70.1755	173.414

## Sheet: 6b
% remaining each bile acid	TCA				TCDCA				GCA				GCDCA
	Bt-WT	Bt-BSHI-MOL361			Bt-WT	Bt-BSHI-MOL361			Bt-WT	Bt-BSHI-MOL361			Bt-WT	Bt-BSHI-MOL361
	63.1531	55.2959			39.2517	2.10877			41.0208	15.4886			60.1114	0.630872
	57.0219	40.4208			27.3886	0.585504			29.0349	0.758276			47.5171	0.223411
	86.604	30.8359			147.161	0.42821			131.468	3.81062			92.6931	0.271275

## Sheet: 6c
combined tauro bile acid (ng/mg)	WT	BSHMOL361-IV	BSHMOL361-I	BSH1E2-III
	377.37	43.22	87.05	175.93
	115.27	95.1	89.04	115.86
	134.55	92.56	92.07	214.08
	219.84	30.24	124.68	84.62
	407.82	23.24	110.47	87.36
	100.55	36.76	68.83	100.02

## Sheet: 6e
TG relative to Bt-WT littermates
WT	IV-MOL361	I-MOL361	III-1E2
0.931614	0.329917	0.761851	0.644469
1.06839	0.259473	0.850242	0.607677
1	0.415429	0.482236	0.717314
1	1.02153	0.608124	1.25649
1	0.808411
	0.771753

## Sheet: 6f
CE relative to Bt-WT littermates
WT	IV-MOL361	I-MOL361	III-1E2
0.975078	1.029	0.897607	0.778065
1.02492	1.14585	0.883964	0.933501
1	0.930003	0.932408	1.014
1	1.59621	0.778598	0.859495
1	1.06622
	1.03906

## Sheet: 6g
DG relative to Bt-WT littermates
WT	IV-MOL361	I-MOL361	III-1E2
1.00424	0.562839	0.132979	0.900523
0.995761	0.581068	0.959562	0.990339
1	0.494872	1.08171	0.12968
1	0.182824	0.712331	1.50012
1	0.189779
	0.783864

## Sheet: 6h
PG relative to Bt-WT littermates
WT	IV-MOL361	I-MOL361	III-1E2
0.597653	0.745568	0.430647	0.486631
1.40235	0.991347	0.445251	0.712797
1	0.941234	0.697106	1.20528
1	0.906236	0.719649	1.52968
1	0.676256
	0.545999

[truncated: 12 more sheets: 6i, 6j, S1, S2, S4, S5, S6, S7, S8, S9, S11, S12]
